# Supplementary material for: (2-Hydroxy­benzoato-κO 1)[tris­(1-methyl­benzimidazol-2-ylmethyl-κN 3)amine-κN]cobalt(II) perchlorate dimethyl­formamide sesquisolvate
Source: Acta Crystallogr Sect E Struct Rep Online. 2008 Oct 25;64(Pt 11):m1455. doi: 10.1107/S1600536808033758 (PMC2959500; doi:10.1107/S1600536808033758)
Supplement: Supplementary file 1 [file e-64-m1455-sup1.cif]

##############################################################################
###                                                                        ###
###        Electronic paper (Acta Crystallographica Section E)             ###
###                                                                        ###
##############################################################################
#                                                                            #
# This CIF contains the data in a paper accepted for publication in Acta     #
# Crystallographica Section E. It conforms to the requirements of Notes      #
# for Authors for Section E, and has been peer reviewed under the auspices   #
# of the IUCr Commission on Journals.                                        #
#                                                                            #
# Full details of the Crystallographic Information File format               #
# are given in the paper "The Crystallographic Information File (CIF):       #
# a New Standard Archive File for Crystallography" by S. R. Hall, F. H.      #
# Allen and I. D. Brown [Acta Cryst. (1991), A47, 655-685].                  #
#                                                                            #
# The current version of the core CIF dictionary is obtainable from          #
# ftp://ftp.iucr.org/pub/cif_core.dic. The current version number is 2.4.    #
#                                                                            #
# Software is freely available for graphical display of the structure(s) in  #
# this CIF.  For information consult the CIF home page http://www.iucr.org/  #
# cif/home.html                                                              #
#                                                                            #
# This file may be used for bona fide research purposes within the           #
# scientific community so long as proper attribution is given to the journal # 
# article from which it was obtained.                                        #
#                                                                            #
##############################################################################
                                             
data_global
_audit_creation_method     SHELXL-97
_journal_data_validation_number     ?
_journal_date_recd_electronic     2008-10-10
_journal_date_accepted     2008-10-16
_journal_name_full     'Acta Crystallographica, Section E'
_journal_year     2008
_journal_volume     64
_journal_issue     11
_journal_page_first     m1455
_journal_page_last     m1455
_journal_paper_category     QM
_journal_coeditor_code     LH2710
_publ_contact_author_name     'Huilu Wu'
_publ_contact_author_address
;
 School of Chemical and Biological Engineering
 Lanzhou Jiaotong University
 Lanzhou 730070
 China
;
_publ_contact_author_email     wuhuilu@163.com
_publ_contact_author_fax     '+86 931 4956512'
_publ_contact_author_phone     '+86 013893117544'
_publ_section_title
;\
(2-Hydroxybenzoato-\k<i>O</i>^1^)[tris(1-methylbenzimidazol-2-ylmethyl-\
\k<i>N</i>^3^)amine-\k<i>N</i>]cobalt(II) perchlorate dimethylformamide
sesquisolvate
;
loop_
    _publ_author_name
    _publ_author_address
    'Xuyang Fan'
;
 School of Chemical and Biological Engineering
 Lanzhou Jiaotong University
 Lanzhou 730070
 People's Republic of China
;
    'Xingcai Huang'
;
 School of Chemical and Biological Engineering
 Lanzhou Jiaotong University
 Lanzhou 730070
 People's Republic of China
;
    'Kaitong Wang'
;
 School of Chemical and Biological Engineering
 Lanzhou Jiaotong University
 Lanzhou 730070
 People's Republic of China
;
    'Tao Sun'
;
 School of Chemical and Biological Engineering
 Lanzhou Jiaotong University
 Lanzhou 730070
 People's Republic of China
;
    'Huilu Wu'
;
 School of Chemical and Biological Engineering
 Lanzhou Jiaotong University
 Lanzhou 730070
 People's Republic of China
;
data_I
_chemical_name_systematic
;
(2-Hydroxybenzoato-\kO^1^)[tris(1-methylbenzimidazol-2-ylmethyl-\kN^3^)amine-
\kN]cobalt(II) perchlorate dimethylformamide sesquisolvate
;
_chemical_name_common     ?
_chemical_formula_moiety     'C34 H32 Co N7 O3 +, Cl O4 -, 1.5(C3 H7 N O)'
_chemical_formula_sum     'C38.50 H42.50 Cl Co N8.50 O8.50'
_chemical_formula_iupac     '[Co (C7 H5 O3) (C27 H27 N7)] Cl O4, 1.5C3 H7 N O'
_chemical_formula_weight     854.69
_chemical_melting_point     ?
_symmetry_cell_setting     monoclinic
_symmetry_space_group_name_H-M     'C 2/c'
_symmetry_space_group_name_Hall     '-C 2yc'
loop_
    _symmetry_equiv_pos_as_xyz
    'x, y, z'
    '-x, y, -z+1/2'
    'x+1/2, y+1/2, z'
    '-x+1/2, y+1/2, -z+1/2'
    '-x, -y, -z'
    'x, -y, z-1/2'
    '-x+1/2, -y+1/2, -z'
    'x+1/2, -y+1/2, z-1/2'
_cell_length_a     27.7516(5)
_cell_length_b     11.4051(2)
_cell_length_c     25.0827(5)
_cell_angle_alpha     90.00
_cell_angle_beta     102.9130(10)
_cell_angle_gamma     90.00
_cell_volume     7738.1(2)
_cell_formula_units_Z     8
_cell_measurement_reflns_used     8867
_cell_measurement_theta_min     3.01
_cell_measurement_theta_max     27.48
_cell_measurement_temperature     153(2)
_exptl_crystal_description     block
_exptl_crystal_colour     red
_exptl_crystal_size_max     0.35
_exptl_crystal_size_mid     0.25
_exptl_crystal_size_min     0.21
_exptl_crystal_density_diffrn     1.467
_exptl_crystal_density_meas     ?
_exptl_crystal_density_method     'not measured'
_exptl_crystal_F_000     3560
_exptl_absorpt_coefficient_mu     0.579
_exptl_absorpt_correction_type     empirical
_exptl_absorpt_process_details     '(ABSCOR; Higashi, 1995)'
_exptl_absorpt_correction_T_min     0.8230
_exptl_absorpt_correction_T_max     0.8881
_exptl_special_details
;
;
_diffrn_ambient_temperature     153(2)
_diffrn_radiation_type     MoK\a
_diffrn_radiation_wavelength     0.71073
_diffrn_radiation_source     'rotating anode'
_diffrn_radiation_monochromator     graphite
_diffrn_measurement_device_type     'Rigaku R-Axis Spider'
_diffrn_measurement_method     \w
_diffrn_detector_area_resol_mean     ?
_diffrn_reflns_number     36824
_diffrn_reflns_av_R_equivalents     0.0289
_diffrn_reflns_av_sigmaI/netI     0.0259
_diffrn_reflns_theta_min     3.01
_diffrn_reflns_theta_max     27.48
_diffrn_reflns_theta_full     27.48
_diffrn_measured_fraction_theta_max     0.998
_diffrn_measured_fraction_theta_full     0.998
_diffrn_reflns_limit_h_min     -36
_diffrn_reflns_limit_h_max     36
_diffrn_reflns_limit_k_min     -13
_diffrn_reflns_limit_k_max     14
_diffrn_reflns_limit_l_min     -32
_diffrn_reflns_limit_l_max     32
_diffrn_standards_number     0
_diffrn_standards_interval_count     0
_diffrn_standards_interval_time     0
_diffrn_standards_decay_%     0
_refine_special_details
;
Refinement of <i>F</i>^2^ against ALL reflections. The weighted <i>R</i>-factor
<i>wR</i> and goodness of fit <i>S</i> are based on <i>F</i>^2^, conventional
<i>R</i>-factors <i>R</i> are based on <i>F</i>, with <i>F</i> set to zero for
negative <i>F</i>^2^. The threshold expression of <i>F</i>^2^ >
\s(<i>F</i>^2^) is used only for calculating <i>R</i>-factors(gt) <i>etc</i>.
and is not relevant to the choice of reflections for refinement.
<i>R</i>-factors based on <i>F</i>^2^ are statistically about twice as large
as those based on <i>F</i>, and <i>R</i>- factors based on ALL data will be
even larger.
;
_reflns_number_total     8867
_reflns_number_gt     6936
_reflns_threshold_expression     I>2\s(I)
_refine_ls_structure_factor_coef     Fsqd
_refine_ls_matrix_type     full
_refine_ls_R_factor_all     0.0539
_refine_ls_R_factor_gt     0.0390
_refine_ls_wR_factor_gt     0.1061
_refine_ls_wR_factor_ref     0.1213
_refine_ls_goodness_of_fit_ref     0.997
_refine_ls_restrained_S_all     0.998
_refine_ls_number_reflns     8867
_refine_ls_number_parameters     600
_refine_ls_number_restraints     8
_refine_ls_hydrogen_treatment     mixed
_refine_ls_weighting_scheme     calc
_refine_ls_weighting_details
          'calc w=1/[\s^2^(Fo^2^)+(0.068P)^2^+9.5996P] where P=(Fo^2^+2Fc^2^)/3'
_atom_sites_solution_hydrogens     geom
_atom_sites_solution_primary     direct
_atom_sites_solution_secondary     difmap
_refine_ls_shift/su_max     0.003
_refine_ls_shift/su_mean     0.000
_refine_diff_density_max     0.553
_refine_diff_density_min     -0.690
_refine_ls_extinction_method     'SHELXL97 (Sheldrick, 2008)'
_refine_ls_extinction_coef     0.00040(8)
_refine_ls_extinction_expression
                                  'Fc^*^=kFc[1+0.001xFc^2^\l^3^/sin(2\q)]^-1/4^'
loop_
    _atom_type_symbol
    _atom_type_description
    _atom_type_scat_dispersion_real
    _atom_type_scat_dispersion_imag
    _atom_type_scat_source
    'C' 'C' 0.0033 0.0016
                         'International Tables Vol C Tables 4.2.6.8 and 6.1.1.4'
    'H' 'H' 0.0000 0.0000
                         'International Tables Vol C Tables 4.2.6.8 and 6.1.1.4'
    'N' 'N' 0.0061 0.0033
                         'International Tables Vol C Tables 4.2.6.8 and 6.1.1.4'
    'O' 'O' 0.0106 0.0060
                         'International Tables Vol C Tables 4.2.6.8 and 6.1.1.4'
    'Cl' 'Cl' 0.1484 0.1585
                         'International Tables Vol C Tables 4.2.6.8 and 6.1.1.4'
    'Co' 'Co' 0.3494 0.9721
                         'International Tables Vol C Tables 4.2.6.8 and 6.1.1.4'
_computing_data_collection     'RAPID-AUTO (Rigaku/MSC, 2004)'
_computing_cell_refinement     'RAPID-AUTO (Rigaku/MSC, 2004)'
_computing_data_reduction     'RAPID-AUTO (Rigaku/MSC, 2004)'
_computing_structure_solution     'SHELXS97 (Sheldrick, 2008)'
_computing_structure_refinement     'SHELXL97 (Sheldrick, 2008)'
_computing_molecular_graphics
                             'SHELXTL (Sheldrick, 2008) and PLATON (Spek, 2003)'
_computing_publication_material     'SHELXTL (Sheldrick, 2008)'
loop_
    _atom_site_type_symbol
    _atom_site_label
    _atom_site_fract_x
    _atom_site_fract_y
    _atom_site_fract_z
    _atom_site_U_iso_or_equiv
    _atom_site_adp_type
    _atom_site_calc_flag
    _atom_site_refinement_flags
    _atom_site_occupancy
    _atom_site_disorder_assembly
    _atom_site_disorder_group
    Co Co 0.643165(9) 0.84449(2) 0.588680(11) 0.02494(9) Uani d . 1 . .
    Cl Cl 0.55437(2) 0.47251(5) 0.39942(3) 0.04547(16) Uani d D 1 . .
    O O1 0.68856(6) 0.98332(13) 0.60019(7) 0.0343(3) Uani d . 1 . .
    O O2 0.63229(6) 1.11734(14) 0.60628(7) 0.0363(4) Uani d . 1 . .
    O O3 0.65477(7) 1.33445(15) 0.61296(9) 0.0483(4) Uani d D 1 . .
    O O4 0.5566(2) 0.5994(6) 0.4022(3) 0.0536(14) Uani d P 0.50 A 1
    O O5 0.5532(3) 0.4355(6) 0.4534(2) 0.0541(15) Uani d P 0.50 A 1
    O O4' 0.5477(4) 0.5840(9) 0.3758(6) 0.170(6) Uani d P 0.50 A 2
    O O5' 0.5428(4) 0.4645(10) 0.4537(2) 0.149(6) Uani d PD 0.50 A 2
    O O6 0.51748(9) 0.4069(3) 0.36336(10) 0.0897(9) Uani d . 1 A .
    O O7 0.60101(8) 0.4325(2) 0.39541(13) 0.0805(8) Uani d . 1 A .
    O O8 0.69071(10) 1.5259(2) 0.73387(11) 0.0745(7) Uani d . 1 . .
    N N1 0.69868(6) 0.73142(15) 0.57844(7) 0.0268(3) Uani d . 1 . .
    N N2 0.72198(7) 0.58434(16) 0.53149(7) 0.0308(4) Uani d . 1 . .
    N N3 0.61529(6) 0.80894(16) 0.65624(7) 0.0298(4) Uani d . 1 . .
    N N4 0.58874(7) 0.68285(18) 0.71079(8) 0.0354(4) Uani d . 1 . .
    N N5 0.58656(6) 0.87214(15) 0.52153(7) 0.0270(4) Uani d . 1 . .
    N N6 0.51379(6) 0.82005(16) 0.46910(8) 0.0310(4) Uani d . 1 . .
    N N7 0.60565(6) 0.66102(15) 0.57089(7) 0.0282(4) Uani d . 1 . .
    N N8 0.71852(8) 1.34132(19) 0.75418(9) 0.0435(5) Uani d . 1 . .
    C C1 0.63219(8) 0.59755(19) 0.53486(9) 0.0309(4) Uani d . 1 . .
    H H1A 0.6169 0.6144 0.4961 0.037 Uiso calc R 1 . .
    H H1B 0.6305 0.5120 0.5408 0.037 Uiso calc R 1 . .
    C C2 0.68453(8) 0.63739(18) 0.54816(9) 0.0280(4) Uani d . 1 . .
    C C3 0.71908(9) 0.4812(2) 0.49655(10) 0.0392(5) Uani d . 1 . .
    H H3A 0.7280 0.4112 0.5193 0.047 Uiso calc R 1 . .
    H H3B 0.7420 0.4901 0.4723 0.047 Uiso calc R 1 . .
    H H3C 0.6853 0.4729 0.4746 0.047 Uiso calc R 1 . .
    C C4 0.76444(8) 0.64746(18) 0.55368(9) 0.0300(4) Uani d . 1 . .
    C C5 0.81369(9) 0.6297(2) 0.55124(10) 0.0376(5) Uani d . 1 . .
    H H5 0.8234 0.5670 0.5310 0.045 Uiso calc R 1 . .
    C C6 0.84761(8) 0.7087(2) 0.57998(10) 0.0398(5) Uani d . 1 . .
    H H6 0.8816 0.6999 0.5795 0.048 Uiso calc R 1 . .
    C C7 0.83338(8) 0.8009(2) 0.60954(10) 0.0369(5) Uani d . 1 . .
    H H7 0.8578 0.8534 0.6286 0.044 Uiso calc R 1 . .
    C C8 0.78428(8) 0.81783(19) 0.61179(9) 0.0307(4) Uani d . 1 . .
    H H8 0.7748 0.8806 0.6321 0.037 Uiso calc R 1 . .
    C C9 0.74962(7) 0.73929(18) 0.58308(8) 0.0275(4) Uani d . 1 . .
    C C10 0.61014(8) 0.6048(2) 0.62462(9) 0.0346(5) Uani d . 1 . .
    H H10A 0.6429 0.5668 0.6363 0.042 Uiso calc R 1 . .
    H H10B 0.5842 0.5443 0.6227 0.042 Uiso calc R 1 . .
    C C11 0.60428(7) 0.69829(19) 0.66407(9) 0.0309(4) Uani d . 1 . .
    C C12 0.57561(10) 0.5741(2) 0.73431(11) 0.0467(6) Uani d . 1 . .
    H H12A 0.5716 0.5117 0.7068 0.056 Uiso calc R 1 . .
    H H12B 0.5445 0.5848 0.7461 0.056 Uiso calc R 1 . .
    H H12C 0.6019 0.5525 0.7659 0.056 Uiso calc R 1 . .
    C C13 0.59032(8) 0.7915(2) 0.73578(10) 0.0368(5) Uani d . 1 . .
    C C14 0.57893(10) 0.8257(3) 0.78514(11) 0.0483(6) Uani d . 1 . .
    H H14 0.5672 0.7713 0.8080 0.058 Uiso calc R 1 . .
    C C15 0.58553(12) 0.9414(3) 0.79863(12) 0.0591(8) Uani d . 1 . .
    H H15 0.5784 0.9683 0.8319 0.071 Uiso calc R 1 . .
    C C16 0.60248(12) 1.0213(3) 0.76483(12) 0.0583(8) Uani d . 1 . .
    H H16 0.6070 1.1009 0.7760 0.070 Uiso calc R 1 . .
    C C17 0.61291(10) 0.9877(2) 0.71532(11) 0.0444(6) Uani d . 1 . .
    H H17 0.6237 1.0429 0.6921 0.053 Uiso calc R 1 . .
    C C18 0.60693(8) 0.8704(2) 0.70135(9) 0.0344(5) Uani d . 1 . .
    C C19 0.55367(7) 0.68142(18) 0.54340(9) 0.0311(4) Uani d . 1 . .
    H H19A 0.5332 0.6897 0.5708 0.037 Uiso calc R 1 . .
    H H19B 0.5409 0.6145 0.5192 0.037 Uiso calc R 1 . .
    C C20 0.55149(7) 0.79069(18) 0.51077(8) 0.0281(4) Uani d . 1 . .
    C C21 0.47023(8) 0.7489(2) 0.44631(10) 0.0385(5) Uani d . 1 . .
    H H21A 0.4767 0.7009 0.4163 0.046 Uiso calc R 1 . .
    H H21B 0.4419 0.8004 0.4325 0.046 Uiso calc R 1 . .
    H H21C 0.4629 0.6977 0.4749 0.046 Uiso calc R 1 . .
    C C22 0.52446(8) 0.92923(19) 0.45085(9) 0.0311(4) Uani d . 1 . .
    C C23 0.49798(9) 1.0012(2) 0.40966(9) 0.0376(5) Uani d . 1 . .
    H H23 0.4666 0.9790 0.3882 0.045 Uiso calc R 1 . .
    C C24 0.51983(9) 1.1062(2) 0.40184(10) 0.0415(6) Uani d . 1 . .
    H H24 0.5030 1.1578 0.3741 0.050 Uiso calc R 1 . .
    C C25 0.56612(9) 1.1395(2) 0.43353(10) 0.0388(5) Uani d . 1 . .
    H H25 0.5800 1.2125 0.4265 0.047 Uiso calc R 1 . .
    C C26 0.59188(8) 1.06819(19) 0.47479(9) 0.0330(5) Uani d . 1 . .
    H H26 0.6232 1.0910 0.4963 0.040 Uiso calc R 1 . .
    C C27 0.57031(8) 0.96123(18) 0.48382(8) 0.0288(4) Uani d . 1 . .
    C C28 0.67583(8) 1.08797(19) 0.60662(8) 0.0297(4) Uani d . 1 . .
    C C29 0.71489(8) 1.18065(18) 0.61520(8) 0.0298(4) Uani d . 1 . .
    C C30 0.76472(8) 1.1523(2) 0.62112(10) 0.0359(5) Uani d . 1 . .
    H H30 0.7739 1.0724 0.6195 0.043 Uiso calc R 1 . .
    C C31 0.80089(9) 1.2374(2) 0.62929(11) 0.0446(6) Uani d . 1 . .
    H H31 0.8345 1.2166 0.6323 0.053 Uiso calc R 1 . .
    C C32 0.78756(10) 1.3542(2) 0.63310(11) 0.0445(6) Uani d . 1 . .
    H H32 0.8123 1.4132 0.6392 0.053 Uiso calc R 1 . .
    C C33 0.73888(10) 1.3848(2) 0.62805(10) 0.0407(5) Uani d . 1 . .
    H H33 0.7302 1.4647 0.6311 0.049 Uiso calc R 1 . .
    C C34 0.70224(9) 1.29931(19) 0.61845(9) 0.0346(5) Uani d . 1 . .
    C C35 0.6705(3) 1.2899(6) 0.7445(3) 0.0629(17) Uani d P 0.50 B 1
    H H35A 0.6455 1.3508 0.7329 0.075 Uiso calc PR 0.50 B 1
    H H35B 0.6656 1.2530 0.7781 0.075 Uiso calc PR 0.50 B 1
    H H35C 0.6675 1.2305 0.7157 0.075 Uiso calc PR 0.50 B 1
    C C36 0.7614(3) 1.2675(7) 0.7674(3) 0.0648(18) Uani d P 0.50 B 1
    H H36A 0.7611 1.2126 0.7373 0.078 Uiso calc PR 0.50 B 1
    H H36B 0.7611 1.2236 0.8009 0.078 Uiso calc PR 0.50 B 1
    H H36C 0.7913 1.3160 0.7731 0.078 Uiso calc PR 0.50 B 1
    C C37 0.7221(2) 1.4602(5) 0.7472(2) 0.0475(12) Uani d P 0.50 B 1
    H H37 0.7546 1.4915 0.7544 0.057 Uiso calc PR 0.50 B 1
    C C35' 0.7025(3) 1.2156(6) 0.7539(3) 0.0683(18) Uani d P 0.50 B 2
    H H35D 0.6663 1.2114 0.7436 0.082 Uiso calc PR 0.50 B 2
    H H35E 0.7143 1.1819 0.7904 0.082 Uiso calc PR 0.50 B 2
    H H35F 0.7164 1.1714 0.7274 0.082 Uiso calc PR 0.50 B 2
    C C36' 0.7701(2) 1.3623(10) 0.7691(3) 0.080(3) Uani d P 0.50 B 2
    H H36D 0.7766 1.4460 0.7651 0.097 Uiso calc PR 0.50 B 2
    H H36E 0.7867 1.3168 0.7454 0.097 Uiso calc PR 0.50 B 2
    H H36F 0.7828 1.3388 0.8073 0.097 Uiso calc PR 0.50 B 2
    C C37' 0.6846(2) 1.4203(5) 0.7383(2) 0.0480(12) Uani d P 0.50 B 2
    H H37' 0.6514 1.3932 0.7292 0.058 Uiso calc PR 0.50 B 2
    O O9 0.5719(3) 1.3091(6) 0.7098(5) 0.179(5) Uani d PD 0.50 . .
    N N9 0.5049(3) 1.2538(6) 0.7471(4) 0.123(4) Uani d PD 0.50 . .
    C C38 0.5482(3) 1.3038(6) 0.7456(5) 0.190(10) Uani d PD 0.50 . .
    H H38 0.5635 1.3427 0.7786 0.209 Uiso calc PR 0.50 . .
    C C39 0.4840(6) 1.1958(13) 0.6957(4) 0.160(6) Uani d PD 0.50 . .
    H H39A 0.4904 1.1114 0.6996 0.176 Uiso calc PR 0.50 . .
    H H39B 0.4993 1.2272 0.6671 0.176 Uiso calc PR 0.50 . .
    H H39C 0.4483 1.2098 0.6858 0.176 Uiso calc PR 0.50 . .
    C C40 0.4795(5) 1.2510(9) 0.7916(5) 0.178(9) Uani d PD 0.50 . .
    H H40A 0.4468 1.2154 0.7788 0.196 Uiso calc PR 0.50 . .
    H H40B 0.4757 1.3311 0.8042 0.196 Uiso calc PR 0.50 . .
    H H40C 0.4987 1.2046 0.8219 0.196 Uiso calc PR 0.50 . .
    H H3O 0.6388(14) 1.273(2) 0.6093(19) 0.105(15) Uiso d D 1 . .
loop_
    _atom_site_aniso_label
    _atom_site_aniso_U_11
    _atom_site_aniso_U_22
    _atom_site_aniso_U_33
    _atom_site_aniso_U_12
    _atom_site_aniso_U_13
    _atom_site_aniso_U_23
    Co 0.01968(14) 0.02878(15) 0.02593(15) 0.00379(10) 0.00417(10) -0.00125(10)
    Cl 0.0303(3) 0.0401(3) 0.0677(4) -0.0048(2) 0.0147(3) -0.0054(3)
    O1 0.0290(8) 0.0313(8) 0.0419(9) 0.0008(6) 0.0066(7) -0.0045(7)
    O2 0.0282(8) 0.0369(8) 0.0412(9) 0.0054(6) 0.0021(7) -0.0030(7)
    O3 0.0406(10) 0.0359(9) 0.0617(12) 0.0087(8) -0.0028(9) -0.0007(8)
    O4 0.039(3) 0.039(3) 0.088(4) 0.009(2) 0.026(3) -0.005(2)
    O5 0.073(4) 0.059(3) 0.034(2) -0.026(3) 0.018(2) -0.005(2)
    O4' 0.071(5) 0.055(5) 0.360(19) -0.005(3) -0.008(8) 0.070(8)
    O5' 0.096(6) 0.219(12) 0.165(8) -0.092(7) 0.097(6) -0.155(8)
    O6 0.0636(15) 0.137(2) 0.0601(15) -0.0444(16) -0.0049(12) 0.0005(15)
    O7 0.0498(13) 0.0572(13) 0.145(3) 0.0048(10) 0.0438(15) -0.0073(14)
    O8 0.0856(18) 0.0598(14) 0.0745(16) 0.0111(13) 0.0105(14) -0.0031(12)
    N1 0.0214(8) 0.0309(8) 0.0279(9) 0.0041(6) 0.0048(7) 0.0005(7)
    N2 0.0303(9) 0.0347(9) 0.0282(9) 0.0084(7) 0.0081(7) -0.0008(7)
    N3 0.0260(8) 0.0377(9) 0.0261(9) 0.0038(7) 0.0067(7) 0.0004(7)
    N4 0.0282(9) 0.0460(11) 0.0327(10) 0.0032(8) 0.0082(8) 0.0073(8)
    N5 0.0216(8) 0.0318(9) 0.0277(9) 0.0050(6) 0.0056(7) -0.0001(7)
    N6 0.0215(8) 0.0392(10) 0.0309(9) 0.0067(7) 0.0027(7) -0.0035(8)
    N7 0.0219(8) 0.0307(9) 0.0312(9) 0.0043(6) 0.0043(7) -0.0005(7)
    N8 0.0383(11) 0.0563(13) 0.0327(11) 0.0034(9) 0.0014(9) -0.0020(9)
    C1 0.0275(10) 0.0319(10) 0.0326(11) 0.0043(8) 0.0048(9) -0.0049(9)
    C2 0.0261(10) 0.0302(10) 0.0270(10) 0.0071(8) 0.0043(8) 0.0016(8)
    C3 0.0453(13) 0.0380(12) 0.0345(12) 0.0099(10) 0.0095(10) -0.0068(10)
    C4 0.0290(10) 0.0343(11) 0.0276(10) 0.0059(8) 0.0084(8) 0.0039(8)
    C5 0.0335(12) 0.0435(12) 0.0401(13) 0.0112(9) 0.0175(10) 0.0042(10)
    C6 0.0253(10) 0.0526(14) 0.0453(14) 0.0070(10) 0.0160(10) 0.0086(11)
    C7 0.0266(10) 0.0455(12) 0.0389(12) -0.0012(9) 0.0082(9) 0.0080(10)
    C8 0.0276(10) 0.0364(11) 0.0288(11) 0.0035(8) 0.0081(8) 0.0038(9)
    C9 0.0233(9) 0.0329(10) 0.0267(10) 0.0066(8) 0.0066(8) 0.0065(8)
    C10 0.0329(11) 0.0349(11) 0.0359(12) 0.0049(9) 0.0076(9) 0.0061(9)
    C11 0.0222(9) 0.0385(11) 0.0309(11) 0.0040(8) 0.0036(8) 0.0046(9)
    C12 0.0444(14) 0.0499(14) 0.0482(15) 0.0031(11) 0.0155(12) 0.0151(12)
    C13 0.0278(11) 0.0500(13) 0.0329(12) 0.0034(9) 0.0077(9) 0.0017(10)
    C14 0.0449(14) 0.0683(17) 0.0354(13) 0.0009(12) 0.0168(11) 0.0040(12)
    C15 0.074(2) 0.0709(19) 0.0400(15) -0.0026(16) 0.0300(15) -0.0112(14)
    C16 0.076(2) 0.0564(17) 0.0509(17) -0.0079(14) 0.0318(16) -0.0155(13)
    C17 0.0511(15) 0.0488(14) 0.0379(13) -0.0048(11) 0.0197(12) -0.0071(11)
    C18 0.0273(10) 0.0470(13) 0.0298(11) 0.0035(9) 0.0079(9) -0.0007(9)
    C19 0.0216(9) 0.0326(10) 0.0374(12) 0.0009(8) 0.0029(8) -0.0009(9)
    C20 0.0203(9) 0.0343(10) 0.0293(10) 0.0060(8) 0.0049(8) -0.0036(8)
    C21 0.0221(10) 0.0480(13) 0.0413(13) 0.0037(9) -0.0018(9) -0.0089(10)
    C22 0.0271(10) 0.0389(11) 0.0277(10) 0.0117(8) 0.0070(8) -0.0015(9)
    C23 0.0321(11) 0.0519(14) 0.0281(11) 0.0171(10) 0.0049(9) 0.0002(10)
    C24 0.0459(14) 0.0485(13) 0.0315(12) 0.0238(11) 0.0116(10) 0.0068(10)
    C25 0.0492(14) 0.0357(12) 0.0357(12) 0.0135(10) 0.0185(11) 0.0035(9)
    C26 0.0332(11) 0.0352(11) 0.0328(11) 0.0063(9) 0.0120(9) -0.0020(9)
    C27 0.0270(10) 0.0348(10) 0.0254(10) 0.0105(8) 0.0079(8) -0.0012(8)
    C28 0.0276(10) 0.0351(11) 0.0250(10) 0.0029(8) 0.0030(8) -0.0014(8)
    C29 0.0327(11) 0.0336(10) 0.0223(10) 0.0017(8) 0.0042(8) -0.0011(8)
    C30 0.0337(11) 0.0384(12) 0.0370(12) -0.0007(9) 0.0108(10) -0.0087(9)
    C31 0.0360(12) 0.0503(14) 0.0491(15) -0.0065(10) 0.0131(11) -0.0109(12)
    C32 0.0498(15) 0.0435(13) 0.0403(14) -0.0128(11) 0.0103(11) -0.0028(11)
    C33 0.0522(15) 0.0318(11) 0.0356(12) -0.0020(10) 0.0042(11) 0.0027(10)
    C34 0.0415(12) 0.0332(11) 0.0258(11) 0.0040(9) 0.0008(9) 0.0012(9)
    C35 0.073(4) 0.062(4) 0.052(4) -0.028(3) 0.011(3) -0.011(3)
    C36 0.074(5) 0.072(4) 0.048(4) 0.027(4) 0.013(3) 0.007(3)
    C37 0.047(3) 0.044(3) 0.047(3) -0.005(2) 0.000(2) -0.001(2)
    C35' 0.106(6) 0.055(4) 0.044(3) 0.011(4) 0.019(4) -0.004(3)
    C36' 0.027(3) 0.170(9) 0.040(3) 0.015(4) -0.001(2) -0.005(5)
    C37' 0.035(3) 0.059(3) 0.046(3) 0.002(2) 0.002(2) -0.006(3)
    O9 0.075(5) 0.085(4) 0.389(16) -0.020(4) 0.079(7) 0.035(7)
    N9 0.161(9) 0.078(4) 0.111(7) 0.050(8) -0.012(7) 0.027(8)
    C38 0.045(5) 0.052(5) 0.47(3) -0.007(4) 0.040(10) 0.051(9)
    C39 0.187(14) 0.228(15) 0.076(7) -0.104(12) 0.051(8) -0.026(8)
    C40 0.129(13) 0.099(9) 0.24(2) 0.009(8) -0.107(14) -0.014(10)
_geom_special_details
;
All e.s.d.'s (except the e.s.d. in the dihedral angle between two l.s. planes)
are estimated using the full covariance matrix. The cell e.s.d.'s are taken
into account individually in the estimation of e.s.d.'s in distances, angles
and torsion angles; correlations between e.s.d.'s in cell parameters are only
used when they are defined by crystal symmetry. An approximate (isotropic)
treatment of cell e.s.d.'s is used for estimating e.s.d.'s involving l.s.
planes.
;
loop_
    _geom_bond_atom_site_label_1
    _geom_bond_atom_site_label_2
    _geom_bond_site_symmetry_2
    _geom_bond_distance
    _geom_bond_publ_flag
    Co O1 . 2.0038(15) ?
    Co N3 . 2.0543(17) ?
    Co N5 . 2.0546(17) ?
    Co N1 . 2.0687(16) ?
    Co N7 . 2.3353(17) ?
    Cl O7 . 1.397(2) ?
    Cl O4' . 1.398(10) ?
    Cl O6 . 1.419(2) ?
    Cl O5 . 1.424(4) ?
    Cl O4 . 1.450(7) ?
    Cl O5' . 1.470(3) ?
    O1 C28 . 1.265(3) ?
    O2 C28 . 1.252(3) ?
    O3 C34 . 1.354(3) ?
    O3 H3O . 0.82(3) ?
    O8 C37 . 1.142(6) ?
    O8 C37' . 1.225(6) ?
    N1 C2 . 1.322(3) ?
    N1 C9 . 1.395(2) ?
    N2 C2 . 1.347(3) ?
    N2 C4 . 1.387(3) ?
    N2 C3 . 1.458(3) ?
    N3 C11 . 1.323(3) ?
    N3 C18 . 1.394(3) ?
    N4 C11 . 1.348(3) ?
    N4 C13 . 1.385(3) ?
    N4 C12 . 1.454(3) ?
    N5 C20 . 1.329(3) ?
    N5 C27 . 1.393(3) ?
    N6 C20 . 1.346(3) ?
    N6 C22 . 1.381(3) ?
    N6 C21 . 1.462(3) ?
    N7 C19 . 1.472(3) ?
    N7 C10 . 1.472(3) ?
    N7 C1 . 1.477(3) ?
    N8 C37' . 1.300(6) ?
    N8 C37 . 1.373(6) ?
    N8 C36' . 1.418(7) ?
    N8 C35 . 1.426(6) ?
    N8 C36 . 1.435(7) ?
    N8 C35' . 1.501(7) ?
    C1 C2 . 1.487(3) ?
    C1 H1A . 0.9900 ?
    C1 H1B . 0.9900 ?
    C3 H3A . 0.9800 ?
    C3 H3B . 0.9800 ?
    C3 H3C . 0.9800 ?
    C4 C9 . 1.395(3) ?
    C4 C5 . 1.397(3) ?
    C5 C6 . 1.383(4) ?
    C5 H5 . 0.9500 ?
    C6 C7 . 1.393(3) ?
    C6 H6 . 0.9500 ?
    C7 C8 . 1.390(3) ?
    C7 H7 . 0.9500 ?
    C8 C9 . 1.392(3) ?
    C8 H8 . 0.9500 ?
    C10 C11 . 1.488(3) ?
    C10 H10A . 0.9900 ?
    C10 H10B . 0.9900 ?
    C12 H12A . 0.9800 ?
    C12 H12B . 0.9800 ?
    C12 H12C . 0.9800 ?
    C13 C18 . 1.395(3) ?
    C13 C14 . 1.400(3) ?
    C14 C15 . 1.364(4) ?
    C14 H14 . 0.9500 ?
    C15 C16 . 1.396(4) ?
    C15 H15 . 0.9500 ?
    C16 C17 . 1.390(3) ?
    C16 H16 . 0.9500 ?
    C17 C18 . 1.384(3) ?
    C17 H17 . 0.9500 ?
    C19 C20 . 1.485(3) ?
    C19 H19A . 0.9900 ?
    C19 H19B . 0.9900 ?
    C21 H21A . 0.9800 ?
    C21 H21B . 0.9800 ?
    C21 H21C . 0.9800 ?
    C22 C23 . 1.394(3) ?
    C22 C27 . 1.402(3) ?
    C23 C24 . 1.376(4) ?
    C23 H23 . 0.9500 ?
    C24 C25 . 1.404(4) ?
    C24 H24 . 0.9500 ?
    C25 C26 . 1.383(3) ?
    C25 H25 . 0.9500 ?
    C26 C27 . 1.399(3) ?
    C26 H26 . 0.9500 ?
    C28 C29 . 1.495(3) ?
    C29 C30 . 1.396(3) ?
    C29 C34 . 1.405(3) ?
    C30 C31 . 1.378(3) ?
    C30 H30 . 0.9500 ?
    C31 C32 . 1.391(4) ?
    C31 H31 . 0.9500 ?
    C32 C33 . 1.373(4) ?
    C32 H32 . 0.9500 ?
    C33 C34 . 1.390(3) ?
    C33 H33 . 0.9500 ?
    C35 H35A . 0.9800 ?
    C35 H35B . 0.9800 ?
    C35 H35C . 0.9800 ?
    C36 H36A . 0.9800 ?
    C36 H36B . 0.9800 ?
    C36 H36C . 0.9800 ?
    C37 H37 . 0.9500 ?
    C35' H35D . 0.9800 ?
    C35' H35E . 0.9800 ?
    C35' H35F . 0.9800 ?
    C36' H36D . 0.9800 ?
    C36' H36E . 0.9800 ?
    C36' H36F . 0.9800 ?
    C37' H37' . 0.9500 ?
    O9 C38 . 1.229(3) ?
    N9 C38 . 1.338(3) ?
    N9 C40 . 1.448(3) ?
    N9 C39 . 1.450(3) ?
    C38 H38 . 0.9500 ?
    C39 H39A . 0.9800 ?
    C39 H39B . 0.9800 ?
    C39 H39C . 0.9800 ?
    C40 H40A . 0.9800 ?
    C40 H40B . 0.9800 ?
    C40 H40C . 0.9800 ?
loop_
    _geom_angle_atom_site_label_1
    _geom_angle_atom_site_label_2
    _geom_angle_atom_site_label_3
    _geom_angle_site_symmetry_1
    _geom_angle_site_symmetry_3
    _geom_angle
    _geom_angle_publ_flag
    O1 Co N3 . . 112.19(7) ?
    O1 Co N5 . . 109.74(7) ?
    N3 Co N5 . . 110.28(7) ?
    O1 Co N1 . . 92.79(6) ?
    N3 Co N1 . . 114.05(7) ?
    N5 Co N1 . . 116.62(7) ?
    O1 Co N7 . . 167.07(6) ?
    N3 Co N7 . . 75.33(7) ?
    N5 Co N7 . . 75.78(7) ?
    N1 Co N7 . . 74.35(6) ?
    O7 Cl O4' . . 107.6(5) ?
    O7 Cl O6 . . 109.26(18) ?
    O4' Cl O6 . . 101.7(5) ?
    O7 Cl O5 . . 100.9(4) ?
    O4' Cl O5 . . 130.0(7) ?
    O6 Cl O5 . . 106.4(3) ?
    O7 Cl O4 . . 107.4(2) ?
    O6 Cl O4 . . 125.1(3) ?
    O5 Cl O4 . . 105.1(4) ?
    O7 Cl O5' . . 116.4(5) ?
    O4' Cl O5' . . 114.4(8) ?
    O6 Cl O5' . . 106.4(4) ?
    O4 Cl O5' . . 91.9(5) ?
    C28 O1 Co . . 125.40(14) ?
    C34 O3 H3O . . 104(3) ?
    C37 O8 C37' . . 55.9(4) ?
    C2 N1 C9 . . 105.39(16) ?
    C2 N1 Co . . 116.30(13) ?
    C9 N1 Co . . 135.93(14) ?
    C2 N2 C4 . . 106.70(17) ?
    C2 N2 C3 . . 127.30(19) ?
    C4 N2 C3 . . 126.00(18) ?
    C11 N3 C18 . . 105.86(18) ?
    C11 N3 Co . . 116.92(14) ?
    C18 N3 Co . . 137.05(15) ?
    C11 N4 C13 . . 107.02(19) ?
    C11 N4 C12 . . 128.5(2) ?
    C13 N4 C12 . . 124.4(2) ?
    C20 N5 C27 . . 105.11(17) ?
    C20 N5 Co . . 116.76(14) ?
    C27 N5 Co . . 137.81(15) ?
    C20 N6 C22 . . 107.13(18) ?
    C20 N6 C21 . . 126.7(2) ?
    C22 N6 C21 . . 126.20(19) ?
    C19 N7 C10 . . 111.79(17) ?
    C19 N7 C1 . . 111.19(17) ?
    C10 N7 C1 . . 113.26(16) ?
    C19 N7 Co . . 107.24(12) ?
    C10 N7 Co . . 105.81(13) ?
    C1 N7 Co . . 107.11(12) ?
    C37' N8 C37 . . 49.1(4) ?
    C37' N8 C36' . . 125.7(5) ?
    C37 N8 C36' . . 76.7(5) ?
    C37' N8 C35 . . 69.4(4) ?
    C37 N8 C35 . . 118.4(4) ?
    C36' N8 C35 . . 164.8(6) ?
    C37' N8 C36 . . 169.8(5) ?
    C37 N8 C36 . . 121.9(5) ?
    C36' N8 C36 . . 45.7(4) ?
    C35 N8 C36 . . 119.6(5) ?
    C37' N8 C35' . . 117.8(4) ?
    C37 N8 C35' . . 166.5(4) ?
    C36' N8 C35' . . 116.3(6) ?
    C35 N8 C35' . . 48.8(4) ?
    C36 N8 C35' . . 70.8(5) ?
    N7 C1 C2 . . 107.99(17) ?
    N7 C1 H1A . . 110.1 ?
    C2 C1 H1A . . 110.1 ?
    N7 C1 H1B . . 110.1 ?
    C2 C1 H1B . . 110.1 ?
    H1A C1 H1B . . 108.4 ?
    N1 C2 N2 . . 113.07(18) ?
    N1 C2 C1 . . 121.77(17) ?
    N2 C2 C1 . . 125.16(19) ?
    N2 C3 H3A . . 109.5 ?
    N2 C3 H3B . . 109.5 ?
    H3A C3 H3B . . 109.5 ?
    N2 C3 H3C . . 109.5 ?
    H3A C3 H3C . . 109.5 ?
    H3B C3 H3C . . 109.5 ?
    N2 C4 C9 . . 106.12(17) ?
    N2 C4 C5 . . 131.3(2) ?
    C9 C4 C5 . . 122.6(2) ?
    C6 C5 C4 . . 116.2(2) ?
    C6 C5 H5 . . 121.9 ?
    C4 C5 H5 . . 121.9 ?
    C5 C6 C7 . . 121.9(2) ?
    C5 C6 H6 . . 119.1 ?
    C7 C6 H6 . . 119.1 ?
    C8 C7 C6 . . 121.6(2) ?
    C8 C7 H7 . . 119.2 ?
    C6 C7 H7 . . 119.2 ?
    C7 C8 C9 . . 117.4(2) ?
    C7 C8 H8 . . 121.3 ?
    C9 C8 H8 . . 121.3 ?
    C8 C9 C4 . . 120.37(18) ?
    C8 C9 N1 . . 130.91(19) ?
    C4 C9 N1 . . 108.70(18) ?
    N7 C10 C11 . . 107.28(17) ?
    N7 C10 H10A . . 110.3 ?
    C11 C10 H10A . . 110.3 ?
    N7 C10 H10B . . 110.3 ?
    C11 C10 H10B . . 110.3 ?
    H10A C10 H10B . . 108.5 ?
    N3 C11 N4 . . 112.5(2) ?
    N3 C11 C10 . . 121.43(19) ?
    N4 C11 C10 . . 126.0(2) ?
    N4 C12 H12A . . 109.5 ?
    N4 C12 H12B . . 109.5 ?
    H12A C12 H12B . . 109.5 ?
    N4 C12 H12C . . 109.5 ?
    H12A C12 H12C . . 109.5 ?
    H12B C12 H12C . . 109.5 ?
    N4 C13 C18 . . 106.18(19) ?
    N4 C13 C14 . . 131.2(2) ?
    C18 C13 C14 . . 122.6(2) ?
    C15 C14 C13 . . 116.4(2) ?
    C15 C14 H14 . . 121.8 ?
    C13 C14 H14 . . 121.8 ?
    C14 C15 C16 . . 121.7(2) ?
    C14 C15 H15 . . 119.1 ?
    C16 C15 H15 . . 119.1 ?
    C17 C16 C15 . . 121.9(3) ?
    C17 C16 H16 . . 119.1 ?
    C15 C16 H16 . . 119.1 ?
    C18 C17 C16 . . 117.1(2) ?
    C18 C17 H17 . . 121.5 ?
    C16 C17 H17 . . 121.5 ?
    C17 C18 N3 . . 131.3(2) ?
    C17 C18 C13 . . 120.3(2) ?
    N3 C18 C13 . . 108.4(2) ?
    N7 C19 C20 . . 107.80(16) ?
    N7 C19 H19A . . 110.1 ?
    C20 C19 H19A . . 110.1 ?
    N7 C19 H19B . . 110.1 ?
    C20 C19 H19B . . 110.1 ?
    H19A C19 H19B . . 108.5 ?
    N5 C20 N6 . . 113.01(19) ?
    N5 C20 C19 . . 122.49(19) ?
    N6 C20 C19 . . 124.46(19) ?
    N6 C21 H21A . . 109.5 ?
    N6 C21 H21B . . 109.5 ?
    H21A C21 H21B . . 109.5 ?
    N6 C21 H21C . . 109.5 ?
    H21A C21 H21C . . 109.5 ?
    H21B C21 H21C . . 109.5 ?
    N6 C22 C23 . . 131.3(2) ?
    N6 C22 C27 . . 105.83(18) ?
    C23 C22 C27 . . 122.9(2) ?
    C24 C23 C22 . . 116.2(2) ?
    C24 C23 H23 . . 121.9 ?
    C22 C23 H23 . . 121.9 ?
    C23 C24 C25 . . 122.1(2) ?
    C23 C24 H24 . . 118.9 ?
    C25 C24 H24 . . 118.9 ?
    C26 C25 C24 . . 121.3(2) ?
    C26 C25 H25 . . 119.4 ?
    C24 C25 H25 . . 119.4 ?
    C25 C26 C27 . . 117.7(2) ?
    C25 C26 H26 . . 121.1 ?
    C27 C26 H26 . . 121.1 ?
    N5 C27 C26 . . 131.3(2) ?
    N5 C27 C22 . . 108.91(19) ?
    C26 C27 C22 . . 119.7(2) ?
    O2 C28 O1 . . 123.2(2) ?
    O2 C28 C29 . . 118.65(19) ?
    O1 C28 C29 . . 118.11(18) ?
    C30 C29 C34 . . 118.1(2) ?
    C30 C29 C28 . . 121.39(19) ?
    C34 C29 C28 . . 120.5(2) ?
    C31 C30 C29 . . 121.6(2) ?
    C31 C30 H30 . . 119.2 ?
    C29 C30 H30 . . 119.2 ?
    C30 C31 C32 . . 119.2(2) ?
    C30 C31 H31 . . 120.4 ?
    C32 C31 H31 . . 120.4 ?
    C33 C32 C31 . . 120.5(2) ?
    C33 C32 H32 . . 119.7 ?
    C31 C32 H32 . . 119.7 ?
    C32 C33 C34 . . 120.3(2) ?
    C32 C33 H33 . . 119.9 ?
    C34 C33 H33 . . 119.9 ?
    O3 C34 C33 . . 117.9(2) ?
    O3 C34 C29 . . 121.9(2) ?
    C33 C34 C29 . . 120.2(2) ?
    N8 C35 H35A . . 109.5 ?
    N8 C35 H35B . . 109.5 ?
    N8 C35 H35C . . 109.5 ?
    N8 C36 H36A . . 109.5 ?
    N8 C36 H36B . . 109.5 ?
    N8 C36 H36C . . 109.5 ?
    O8 C37 N8 . . 127.9(5) ?
    O8 C37 H37 . . 116.1 ?
    N8 C37 H37 . . 116.1 ?
    N8 C35' H35D . . 109.5 ?
    N8 C35' H35E . . 109.5 ?
    H35D C35' H35E . . 109.5 ?
    N8 C35' H35F . . 109.5 ?
    H35D C35' H35F . . 109.5 ?
    H35E C35' H35F . . 109.5 ?
    N8 C36' H36D . . 109.5 ?
    N8 C36' H36E . . 109.5 ?
    H36D C36' H36E . . 109.5 ?
    N8 C36' H36F . . 109.5 ?
    H36D C36' H36F . . 109.5 ?
    H36E C36' H36F . . 109.5 ?
    O8 C37' N8 . . 127.1(5) ?
    O8 C37' H37' . . 116.4 ?
    N8 C37' H37' . . 116.4 ?
    C38 N9 C40 . . 128.8(11) ?
    C38 N9 C39 . . 110.7(11) ?
    C40 N9 C39 . . 120.5(9) ?
    O9 C38 N9 . . 132.3(10) ?
    O9 C38 H38 . . 113.9 ?
    N9 C38 H38 . . 113.9 ?
    N9 C39 H39A . . 109.5 ?
    N9 C39 H39B . . 109.5 ?
    H39A C39 H39B . . 109.5 ?
    N9 C39 H39C . . 109.5 ?
    H39A C39 H39C . . 109.5 ?
    H39B C39 H39C . . 109.5 ?
    N9 C40 H40A . . 109.5 ?
    N9 C40 H40B . . 109.5 ?
    H40A C40 H40B . . 109.5 ?
    N9 C40 H40C . . 109.5 ?
    H40A C40 H40C . . 109.5 ?
    H40B C40 H40C . . 109.5 ?
loop_
    _geom_torsion_atom_site_label_1
    _geom_torsion_atom_site_label_2
    _geom_torsion_atom_site_label_3
    _geom_torsion_atom_site_label_4
    _geom_torsion_site_symmetry_1
    _geom_torsion_site_symmetry_2
    _geom_torsion_site_symmetry_3
    _geom_torsion_site_symmetry_4
    _geom_torsion
    _geom_torsion_publ_flag
    N3 Co O1 C28 . . . . -66.15(18) ?
    N5 Co O1 C28 . . . . 56.81(18) ?
    N1 Co O1 C28 . . . . 176.42(17) ?
    N7 Co O1 C28 . . . . 170.2(3) ?
    O1 Co N1 C2 . . . . -153.11(15) ?
    N3 Co N1 C2 . . . . 91.05(16) ?
    N5 Co N1 C2 . . . . -39.37(17) ?
    N7 Co N1 C2 . . . . 25.44(15) ?
    O1 Co N1 C9 . . . . 6.3(2) ?
    N3 Co N1 C9 . . . . -109.53(19) ?
    N5 Co N1 C9 . . . . 120.05(19) ?
    N7 Co N1 C9 . . . . -175.1(2) ?
    O1 Co N3 C11 . . . . -150.67(15) ?
    N5 Co N3 C11 . . . . 86.68(16) ?
    N1 Co N3 C11 . . . . -46.80(17) ?
    N7 Co N3 C11 . . . . 18.23(15) ?
    O1 Co N3 C18 . . . . 23.7(2) ?
    N5 Co N3 C18 . . . . -98.9(2) ?
    N1 Co N3 C18 . . . . 127.6(2) ?
    N7 Co N3 C18 . . . . -167.4(2) ?
    O1 Co N5 C20 . . . . -175.68(13) ?
    N3 Co N5 C20 . . . . -51.60(16) ?
    N1 Co N5 C20 . . . . 80.57(15) ?
    N7 Co N5 C20 . . . . 16.56(14) ?
    O1 Co N5 C27 . . . . -3.2(2) ?
    N3 Co N5 C27 . . . . 120.84(19) ?
    N1 Co N5 C27 . . . . -107.00(19) ?
    N7 Co N5 C27 . . . . -171.0(2) ?
    O1 Co N7 C19 . . . . -143.9(3) ?
    N3 Co N7 C19 . . . . 88.90(14) ?
    N5 Co N7 C19 . . . . -26.95(13) ?
    N1 Co N7 C19 . . . . -150.39(14) ?
    O1 Co N7 C10 . . . . 96.7(3) ?
    N3 Co N7 C10 . . . . -30.56(12) ?
    N5 Co N7 C10 . . . . -146.40(13) ?
    N1 Co N7 C10 . . . . 90.16(13) ?
    O1 Co N7 C1 . . . . -24.4(4) ?
    N3 Co N7 C1 . . . . -151.66(14) ?
    N5 Co N7 C1 . . . . 92.50(14) ?
    N1 Co N7 C1 . . . . -30.94(13) ?
    C19 N7 C1 C2 . . . . 147.90(17) ?
    C10 N7 C1 C2 . . . . -85.2(2) ?
    Co N7 C1 C2 . . . . 31.04(19) ?
    C9 N1 C2 N2 . . . . -1.4(2) ?
    Co N1 C2 N2 . . . . 163.89(13) ?
    C9 N1 C2 C1 . . . . 178.62(19) ?
    Co N1 C2 C1 . . . . -16.1(3) ?
    C4 N2 C2 N1 . . . . 1.4(2) ?
    C3 N2 C2 N1 . . . . -178.2(2) ?
    C4 N2 C2 C1 . . . . -178.7(2) ?
    C3 N2 C2 C1 . . . . 1.8(3) ?
    N7 C1 C2 N1 . . . . -13.2(3) ?
    N7 C1 C2 N2 . . . . 166.79(19) ?
    C2 N2 C4 C9 . . . . -0.7(2) ?
    C3 N2 C4 C9 . . . . 178.8(2) ?
    C2 N2 C4 C5 . . . . 177.7(2) ?
    C3 N2 C4 C5 . . . . -2.8(4) ?
    N2 C4 C5 C6 . . . . -178.0(2) ?
    C9 C4 C5 C6 . . . . 0.2(3) ?
    C4 C5 C6 C7 . . . . -0.2(4) ?
    C5 C6 C7 C8 . . . . 0.2(4) ?
    C6 C7 C8 C9 . . . . -0.3(3) ?
    C7 C8 C9 C4 . . . . 0.3(3) ?
    C7 C8 C9 N1 . . . . 178.3(2) ?
    N2 C4 C9 C8 . . . . 178.29(19) ?
    C5 C4 C9 C8 . . . . -0.3(3) ?
    N2 C4 C9 N1 . . . . -0.1(2) ?
    C5 C4 C9 N1 . . . . -178.68(19) ?
    C2 N1 C9 C8 . . . . -177.3(2) ?
    Co N1 C9 C8 . . . . 21.8(3) ?
    C2 N1 C9 C4 . . . . 0.9(2) ?
    Co N1 C9 C4 . . . . -160.00(16) ?
    C19 N7 C10 C11 . . . . -80.0(2) ?
    C1 N7 C10 C11 . . . . 153.41(17) ?
    Co N7 C10 C11 . . . . 36.38(18) ?
    C18 N3 C11 N4 . . . . 0.7(2) ?
    Co N3 C11 N4 . . . . 176.74(14) ?
    C18 N3 C11 C10 . . . . -178.19(19) ?
    Co N3 C11 C10 . . . . -2.1(3) ?
    C13 N4 C11 N3 . . . . -0.8(2) ?
    C12 N4 C11 N3 . . . . -177.0(2) ?
    C13 N4 C11 C10 . . . . 178.0(2) ?
    C12 N4 C11 C10 . . . . 1.9(4) ?
    N7 C10 C11 N3 . . . . -26.2(3) ?
    N7 C10 C11 N4 . . . . 155.0(2) ?
    C11 N4 C13 C18 . . . . 0.6(2) ?
    C12 N4 C13 C18 . . . . 176.9(2) ?
    C11 N4 C13 C14 . . . . -179.0(3) ?
    C12 N4 C13 C14 . . . . -2.7(4) ?
    N4 C13 C14 C15 . . . . 178.7(3) ?
    C18 C13 C14 C15 . . . . -0.9(4) ?
    C13 C14 C15 C16 . . . . 0.3(5) ?
    C14 C15 C16 C17 . . . . 0.9(5) ?
    C15 C16 C17 C18 . . . . -1.5(5) ?
    C16 C17 C18 N3 . . . . -178.1(3) ?
    C16 C17 C18 C13 . . . . 1.0(4) ?
    C11 N3 C18 C17 . . . . 178.9(3) ?
    Co N3 C18 C17 . . . . 4.1(4) ?
    C11 N3 C18 C13 . . . . -0.3(2) ?
    Co N3 C18 C13 . . . . -175.14(16) ?
    N4 C13 C18 C17 . . . . -179.5(2) ?
    C14 C13 C18 C17 . . . . 0.2(4) ?
    N4 C13 C18 N3 . . . . -0.1(2) ?
    C14 C13 C18 N3 . . . . 179.5(2) ?
    C10 N7 C19 C20 . . . . 146.98(18) ?
    C1 N7 C19 C20 . . . . -85.3(2) ?
    Co N7 C19 C20 . . . . 31.44(19) ?
    C27 N5 C20 N6 . . . . -0.1(2) ?
    Co N5 C20 N6 . . . . 174.69(13) ?
    C27 N5 C20 C19 . . . . -177.83(18) ?
    Co N5 C20 C19 . . . . -3.1(2) ?
    C22 N6 C20 N5 . . . . -0.2(2) ?
    C21 N6 C20 N5 . . . . 178.40(19) ?
    C22 N6 C20 C19 . . . . 177.54(19) ?
    C21 N6 C20 C19 . . . . -3.9(3) ?
    N7 C19 C20 N5 . . . . -21.8(3) ?
    N7 C19 C20 N6 . . . . 160.68(18) ?
    C20 N6 C22 C23 . . . . -178.7(2) ?
    C21 N6 C22 C23 . . . . 2.7(4) ?
    C20 N6 C22 C27 . . . . 0.3(2) ?
    C21 N6 C22 C27 . . . . -178.25(19) ?
    N6 C22 C23 C24 . . . . -179.7(2) ?
    C27 C22 C23 C24 . . . . 1.4(3) ?
    C22 C23 C24 C25 . . . . -0.1(3) ?
    C23 C24 C25 C26 . . . . -0.7(3) ?
    C24 C25 C26 C27 . . . . 0.2(3) ?
    C20 N5 C27 C26 . . . . -179.0(2) ?
    Co N5 C27 C26 . . . . 8.0(3) ?
    C20 N5 C27 C22 . . . . 0.3(2) ?
    Co N5 C27 C22 . . . . -172.74(15) ?
    C25 C26 C27 N5 . . . . -179.8(2) ?
    C25 C26 C27 C22 . . . . 1.0(3) ?
    N6 C22 C27 N5 . . . . -0.4(2) ?
    C23 C22 C27 N5 . . . . 178.79(18) ?
    N6 C22 C27 C26 . . . . 178.98(17) ?
    C23 C22 C27 C26 . . . . -1.9(3) ?
    Co O1 C28 O2 . . . . -0.3(3) ?
    Co O1 C28 C29 . . . . 179.49(14) ?
    O2 C28 C29 C30 . . . . 173.9(2) ?
    O1 C28 C29 C30 . . . . -5.9(3) ?
    O2 C28 C29 C34 . . . . -5.0(3) ?
    O1 C28 C29 C34 . . . . 175.2(2) ?
    C34 C29 C30 C31 . . . . -0.8(3) ?
    C28 C29 C30 C31 . . . . -179.7(2) ?
    C29 C30 C31 C32 . . . . 1.6(4) ?
    C30 C31 C32 C33 . . . . -0.9(4) ?
    C31 C32 C33 C34 . . . . -0.7(4) ?
    C32 C33 C34 O3 . . . . -179.0(2) ?
    C32 C33 C34 C29 . . . . 1.6(4) ?
    C30 C29 C34 O3 . . . . 179.8(2) ?
    C28 C29 C34 O3 . . . . -1.3(3) ?
    C30 C29 C34 C33 . . . . -0.9(3) ?
    C28 C29 C34 C33 . . . . 178.1(2) ?
    C37' O8 C37 N8 . . . . -1.2(5) ?
    C37' N8 C37 O8 . . . . 1.3(5) ?
    C36' N8 C37 O8 . . . . -178.3(7) ?
    C35 N8 C37 O8 . . . . -0.6(8) ?
    C36 N8 C37 O8 . . . . 175.4(6) ?
    C35' N8 C37 O8 . . . . 17(2) ?
    C37 O8 C37' N8 . . . . 1.3(5) ?
    C37 N8 C37' O8 . . . . -1.2(5) ?
    C36' N8 C37' O8 . . . . -0.7(8) ?
    C35 N8 C37' O8 . . . . 177.1(7) ?
    C36 N8 C37' O8 . . . . -31(3) ?
    C35' N8 C37' O8 . . . . -177.0(5) ?
    C40 N9 C38 O9 . . . . 179.5(4) ?
    C39 N9 C38 O9 . . . . 0.4(4) ?
loop_
    _geom_hbond_atom_site_label_D
    _geom_hbond_atom_site_label_H
    _geom_hbond_atom_site_label_A
    _geom_hbond_site_symmetry_A
    _geom_hbond_distance_DH
    _geom_hbond_distance_HA
    _geom_hbond_distance_DA
    _geom_hbond_angle_DHA
    O3 H3O O2 . 0.82(3) 1.78(2) 2.550(4) 154(4)
