# Supplementary material for: (2-Hydroxy­benzoato-κO 1)[tris­(1-methyl­benzimidazol-2-ylmethyl-κN 3)amine-κN]cobalt(II) perchlorate dimethyl­formamide sesquisolvate
Source: Acta Crystallogr Sect E Struct Rep Online. 2008 Oct 25;64(Pt 11):m1455. doi: 10.1107/S1600536808033758 (PMC2959500; doi:10.1107/S1600536808033758)
Supplement: Supplementary file 2 [file e-64-m1455-Isup2.hkl]

# 
# h,k,l, Fc-squared, Fo-squared, sigma(Fo-squared) and status flag 
# 
data_I
_shelx_title ' G0418 in C2/c' 
_shelx_refln_list_code          4 
_shelx_F_calc_maximum      833.68 
_exptl_crystal_F_000      3560.00 
_reflns_d_resolution_high  0.7700 
 
loop_ 
 _symmetry_equiv_pos_as_xyz 
 'x, y, z' 
 '-x, y, -z+1/2' 
 'x+1/2, y+1/2, z' 
 '-x+1/2, y+1/2, -z+1/2' 
 '-x, -y, -z' 
 'x, -y, z-1/2' 
 '-x+1/2, -y+1/2, -z' 
 'x+1/2, -y+1/2, z-1/2' 
 
_cell_length_a    27.7516 
_cell_length_b    11.4051 
_cell_length_c    25.0827 
_cell_angle_alpha  90.000 
_cell_angle_beta  102.913 
_cell_angle_gamma  90.000 
 
_shelx_F_squared_multiplier     1.000 
 
loop_ 
 _refln_index_h 
 _refln_index_k 
 _refln_index_l 
 _refln_F_squared_calc 
 _refln_F_squared_meas 
 _refln_F_squared_sigma 
 _refln_observed_status 
   4   0   0     4884.85     5224.51     55.15 o 
   6   0   0    49904.24    51919.48    409.12 o 
   8   0   0     5621.49     4507.42     85.18 o 
  10   0   0     5326.34     7338.68    131.12 o 
  12   0   0     7500.89     7829.43    151.87 o 
  14   0   0    11882.37    11216.49    151.48 o 
  16   0   0      959.60     1084.01     75.99 o 
  18   0   0      496.72      493.55     83.25 o 
  20   0   0    15525.02    15681.80    232.39 o 
  22   0   0     6526.78     6832.71    168.19 o 
  24   0   0    20967.45    19688.81    294.45 o 
  26   0   0     3273.91     3021.74    141.71 o 
  28   0   0      530.00      510.47    107.64 o 
  30   0   0     4702.60     4653.59    130.39 o 
  32   0   0     1739.26     2005.68    111.87 o 
  34   0   0      598.41      629.24     98.38 o 
   5   1   0    17755.73    17551.49    164.74 o 
   7   1   0   104125.60   101325.08    591.19 o 
   9   1   0    11234.41     9502.41     86.57 o 
  11   1   0    40418.41    40151.96    254.04 o 
  13   1   0     5735.93     5445.22     77.46 o 
  15   1   0     6190.54     6229.52     88.98 o 
  17   1   0    16050.89    14274.66    140.90 o 
  19   1   0    17703.71    18493.78    189.03 o 
  21   1   0      123.45      117.04     50.68 o 
  23   1   0      232.04      210.21     64.87 o 
  25   1   0       30.08       43.82     44.00 o 
  27   1   0     2602.55     2372.44     79.54 o 
  29   1   0     2321.67     2407.44     88.01 o 
  31   1   0      440.64      430.27     82.04 o 
  33   1   0      117.53      194.32     59.61 o 
  35   1   0      366.13      326.57     66.39 o 
   0   2   0    26806.26    21476.46    154.65 o 
   2   2   0    38891.82    43726.32    179.49 o 
   4   2   0      298.40      109.81     14.38 o 
   6   2   0    13753.66    12026.77     80.51 o 
   8   2   0    15067.25    13768.40     94.60 o 
  10   2   0     3136.45     3590.55     45.70 o 
  12   2   0      470.47      240.62     27.55 o 
  14   2   0     5292.13     4760.46     64.84 o 
  16   2   0    13073.63    11792.07    104.51 o 
  18   2   0    10221.91     9439.37    104.79 o 
  20   2   0     2820.91     2751.93     68.85 o 
  22   2   0     4689.16     4522.66     95.16 o 
  24   2   0      713.47      643.29     59.32 o 
  26   2   0        6.30       24.13     40.52 o 
  28   2   0      452.02      504.18     70.81 o 
  30   2   0       17.43       26.21     52.83 o 
  32   2   0     1186.73     1192.36    148.18 o 
  34   2   0      208.12      172.72     67.22 o 
   1   3   0    19684.77    19650.54     92.26 o 
   3   3   0      485.03      273.26     18.58 o 
   5   3   0      427.21      547.30     22.58 o 
   7   3   0     7168.48     6756.37     51.80 o 
   9   3   0     3553.02     2702.60     38.68 o 
  11   3   0    56695.47    56606.57    313.59 o 
  13   3   0     9396.34     8861.22     87.82 o 
  15   3   0    20246.70    20059.02    142.57 o 
  17   3   0     5185.64     5041.16     78.75 o 
  19   3   0      697.82      673.79     48.67 o 
  21   3   0     7138.67     7217.48     99.75 o 
  23   3   0      132.15      116.41     44.64 o 
  25   3   0     8030.70     7445.97    143.45 o 
  27   3   0       31.45       -6.01     40.89 o 
  29   3   0      195.98       87.84     55.95 o 
  31   3   0     6042.00     6143.42    121.93 o 
  33   3   0        1.40       -8.42     46.49 o 
   0   4   0    25538.92    24398.37    197.42 o 
   2   4   0     8011.37     8335.46     55.60 o 
   4   4   0    43008.64    43318.93    224.43 o 
   6   4   0       55.43      127.38     17.56 o 
   8   4   0    42071.98    43108.26    217.87 o 
  10   4   0    10542.51    10079.23    106.26 o 
  12   4   0      267.26      375.83     29.99 o 
  14   4   0    11910.28    10843.44     93.63 o 
  16   4   0     6754.39     6969.25     81.87 o 
  18   4   0     3523.72     3841.59     72.86 o 
  20   4   0     4174.85     4353.11     84.09 o 
  22   4   0     3892.87     3242.06     91.34 o 
  24   4   0     7438.27     7790.63    115.61 o 
  26   4   0      465.11      517.60     67.23 o 
  28   4   0     2644.02     2543.74     86.43 o 
  30   4   0      143.89      224.91     81.41 o 
  32   4   0     1902.96     2038.50     93.14 o 
   1   5   0      638.47      653.46     19.77 o 
   3   5   0     2582.50     2535.56     29.42 o 
   5   5   0     2810.64     2825.91     34.16 o 
   7   5   0     7218.84     7544.74     53.74 o 
   9   5   0    10615.57    10730.85     74.10 o 
  11   5   0      353.96      289.39     32.62 o 
  13   5   0     1401.28     1459.42     44.81 o 
  15   5   0      862.93      742.99     45.25 o 
  17   5   0     1063.60     1091.80     52.23 o 
  19   5   0      435.60      612.71     50.54 o 
  21   5   0      143.70      106.47     42.91 o 
  23   5   0      361.80      500.31     64.51 o 
  25   5   0      136.07      215.92     49.62 o 
  27   5   0     3863.53     3624.88    102.55 o 
  29   5   0        6.14      -32.02     48.07 o 
  31   5   0      184.52      208.55     68.73 o 
  33   5   0        8.18      -18.65     56.07 o 
   0   6   0    45809.88    50464.99    412.75 o 
   2   6   0     6688.43     6502.68     52.49 o 
   4   6   0    15746.37    15478.50     90.09 o 
   6   6   0     1557.47     1502.69     33.19 o 
   8   6   0      869.73     1251.60     40.62 o 
  10   6   0     4487.77     3513.69     48.98 o 
  12   6   0      783.32      656.66     34.22 o 
  14   6   0    19205.74    19567.49    145.05 o 
  16   6   0      857.52      826.34     48.31 o 
  18   6   0      734.43      916.55     59.09 o 
  20   6   0     5487.52     5526.98     90.22 o 
  22   6   0     2680.25     2574.98     71.43 o 
  24   6   0     3845.74     4082.67     97.46 o 
  26   6   0      392.11      418.68     56.05 o 
  28   6   0     2494.46     2361.89     87.97 o 
  30   6   0     1566.91     1787.02     84.28 o 
  32   6   0     1106.72     1024.18    102.84 o 
   1   7   0    13959.09    13533.11     90.93 o 
   3   7   0    13355.88    13798.21     88.87 o 
   5   7   0      120.17      151.61     19.34 o 
   7   7   0     2187.18     1894.69     39.39 o 
   9   7   0      784.78      736.40     35.86 o 
  11   7   0     1192.81     1292.04     43.96 o 
  13   7   0     1006.08     1025.72     44.39 o 
  15   7   0     7755.64     8050.32     98.83 o 
  17   7   0     2802.22     2927.11     70.48 o 
  19   7   0       94.87      182.80     39.54 o 
  21   7   0     2972.70     3009.63     88.16 o 
  23   7   0      476.91      572.15     52.85 o 
  25   7   0      458.05      404.47     59.82 o 
  27   7   0     1675.31     1889.23     91.24 o 
  29   7   0     2641.39     2908.98    102.11 o 
   0   8   0      433.44      475.83     32.78 o 
   2   8   0     4726.27     4828.76     60.78 o 
   4   8   0     2221.16     2232.15     40.63 o 
   6   8   0     2133.30     2158.48     53.87 o 
   8   8   0     1839.92     1818.13     43.11 o 
  10   8   0      251.95      187.91     31.53 o 
  12   8   0      138.76      180.25     33.14 o 
  14   8   0     1659.80     1683.81     55.14 o 
  16   8   0     5947.06     5886.62     86.65 o 
  18   8   0     2907.28     2713.01     62.32 o 
  20   8   0       18.30        1.36     31.34 o 
  22   8   0       73.50       60.74     41.40 o 
  24   8   0      245.34      209.52     57.30 o 
  26   8   0      773.91      721.57     59.96 o 
  28   8   0      169.53      123.04     51.76 o 
   1   9   0       12.09       36.99     18.96 o 
   3   9   0     1520.44     1622.77     34.59 o 
   5   9   0      321.11      347.95     32.87 o 
   7   9   0     2113.20     2255.30     51.54 o 
   9   9   0      127.48       98.41     30.09 o 
  11   9   0     3245.95     3327.02     72.89 o 
  13   9   0      828.20      830.18     53.27 o 
  15   9   0     1981.99     1888.13     55.80 o 
  17   9   0     2418.73     2590.61    101.15 o 
  19   9   0     2077.82     2052.87     71.91 o 
  21   9   0      197.59      192.17     53.50 o 
  23   9   0      358.93      355.97     51.99 o 
  25   9   0      274.25      233.79     55.49 o 
  27   9   0       26.31      -32.15     60.88 o 
   0  10   0      979.96     1048.61     48.83 o 
   2  10   0     1547.01     1535.56     37.80 o 
   4  10   0      414.24      301.31     28.08 o 
   6  10   0       36.55       15.00     24.38 o 
   8  10   0      342.82      308.10     32.66 o 
  10  10   0     5113.41     5245.88     82.26 o 
  12  10   0      158.01      113.84     25.66 o 
  14  10   0     3755.93     3608.73     76.01 o 
  16  10   0      508.86      483.99     60.98 o 
  18  10   0     5629.10     5019.41    248.17 o 
  20  10   0      735.21      898.80     52.97 o 
  22  10   0       32.15       10.93     35.20 o 
  24  10   0     1972.62     2076.96     82.49 o 
   1  11   0     1245.68     1093.74     31.41 o 
   3  11   0      366.22      442.74     27.04 o 
   5  11   0     3175.48     3191.92     59.36 o 
   7  11   0      484.95      476.09     33.50 o 
   9  11   0      235.16      207.88     34.98 o 
  11  11   0     2069.49     2027.35     54.32 o 
  13  11   0     1776.98     1866.91     95.06 o 
  15  11   0       99.87      114.30     28.13 o 
  17  11   0      818.24      860.45     54.23 o 
  19  11   0       20.36       -6.09     28.27 o 
  21  11   0       77.61       68.77     79.06 o 
  23  11   0       57.33       19.53     78.60 o 
   0  12   0     1400.48     1239.64     49.03 o 
   2  12   0      316.08      345.16     32.29 o 
   4  12   0        6.20       10.06     21.86 o 
   6  12   0     1437.82     1344.65     44.00 o 
   8  12   0     3016.74     3039.06     85.92 o 
  10  12   0      102.35       73.87     28.19 o 
  12  12   0       10.32       40.52     34.66 o 
  14  12   0     1035.23      917.55     61.93 o 
  16  12   0      533.46      549.20    107.89 o 
  18  12   0      466.84      280.56     89.07 o 
  20  12   0       12.07      -27.08     73.81 o 
   1  13   0      876.53      818.79     80.95 o 
   3  13   0      466.90      424.83     65.27 o 
   5  13   0        4.86       13.39     33.58 o 
   7  13   0     1056.38     1088.71     98.41 o 
   9  13   0      629.64      612.24     79.65 o 
  11  13   0     1474.37     1451.19     77.97 o 
  13  13   0      699.10      732.05     71.09 o 
  15  13   0      129.02      159.30     70.19 o 
   0  14   0        7.98      -13.95     63.25 o 
   2  14   0      290.36      248.57     61.36 o 
   4  14   0      348.30      437.15    101.38 o 
   6  14   0      261.21      145.23     62.78 o 
   8  14   0        0.94       34.51     43.03 o 
  10  14   0       14.27      -60.02     60.02 o 
 -35   1   1     4587.51     4726.82    126.91 o 
 -33   1   1      292.48      284.96     57.33 o 
 -31   1   1     1020.98      966.59     78.49 o 
 -29   1   1     2939.61     3153.43    108.69 o 
 -27   1   1      625.62      530.48     61.25 o 
 -25   1   1        6.32      -20.52     38.07 o 
 -23   1   1    21321.16    20980.09    199.23 o 
 -21   1   1     2484.43     2112.90     63.04 o 
 -19   1   1     1964.85     1781.50     74.87 o 
 -17   1   1     4278.66     4078.19     84.39 o 
 -15   1   1      144.62      336.18     38.86 o 
 -13   1   1       52.85       57.94     28.27 o 
 -11   1   1    14129.50    15663.77    128.68 o 
  -9   1   1     1093.27     1123.78     38.30 o 
  -7   1   1      882.55     1377.25     30.58 o 
  -5   1   1    53527.25    54973.64    294.66 o 
   3   1   1     5111.39     5729.82     60.22 o 
   5   1   1   267470.91   254598.11   1942.44 o 
   7   1   1    24667.60    23853.99    177.76 o 
   9   1   1    42808.44    43311.21    281.93 o 
  11   1   1     1959.80     2886.91     71.71 o 
  13   1   1     1986.54     1546.50     53.39 o 
  15   1   1       63.93      320.61     47.68 o 
  17   1   1     1056.03     1223.49     67.68 o 
  19   1   1     8269.71     7472.08    116.58 o 
  21   1   1    14453.34    12996.45    158.20 o 
  23   1   1     2493.83     2392.99    103.56 o 
  25   1   1     1130.25     1227.09     81.60 o 
  27   1   1       10.30       16.44     44.22 o 
  29   1   1     5325.37     5033.64    116.96 o 
  31   1   1      679.74      885.63     77.17 o 
  33   1   1     2710.27     2643.60    124.84 o 
 -34   2   1     1965.31     2027.13    133.66 o 
 -32   2   1     1028.61     1218.70    106.72 o 
 -30   2   1     2973.70     3130.91     96.56 o 
 -28   2   1      189.85      259.61     56.89 o 
 -26   2   1      990.65     1083.37     69.21 o 
 -24   2   1      443.34      304.57     49.49 o 
 -22   2   1    15685.19    15019.91    144.91 o 
 -20   2   1     9574.36     9118.64    118.21 o 
 -18   2   1       80.11       70.00     39.83 o 
 -16   2   1    23314.22    24097.28    174.43 o 
 -14   2   1      715.35      530.12     42.23 o 
 -12   2   1     7977.48     6379.78     64.29 o 
 -10   2   1    20880.36    19334.66    115.98 o 
  -8   2   1    35414.96    32835.83    175.39 o 
  -6   2   1     1795.01     2421.48     30.83 o 
  -4   2   1       32.99       22.32     11.82 o 
  -2   2   1    26740.33    24160.57    241.68 o 
   0   2   1    14877.72    15392.34    100.70 o 
   2   2   1     5637.02     4930.47     29.14 o 
   4   2   1     2607.27     2794.01     29.20 o 
   6   2   1      882.30     1005.69     33.10 o 
   8   2   1    28060.77    27442.04    163.78 o 
  10   2   1     5150.95     5509.77     57.09 o 
  12   2   1    13082.49    12642.09    112.19 o 
  14   2   1    51036.41    53258.19    366.43 o 
  16   2   1      785.46      943.58     67.52 o 
  18   2   1     1596.80     1144.92     55.30 o 
  20   2   1     3437.89     3229.29     76.61 o 
  22   2   1    17241.17    16908.40    163.47 o 
  24   2   1     2027.87     2008.02     73.82 o 
  26   2   1       19.11      -15.97     40.07 o 
  28   2   1     3346.43     3548.63    103.92 o 
  30   2   1       69.53      176.43     58.83 o 
  32   2   1     2999.41     2991.08    160.02 o 
  34   2   1       82.28      105.57     71.24 o 
 -33   3   1       76.92      107.99     59.57 o 
 -31   3   1      374.62      241.06     65.73 o 
 -29   3   1      265.93      185.25     56.49 o 
 -27   3   1     1093.04     1256.68     77.88 o 
 -25   3   1     3120.64     2939.53     78.45 o 
 -23   3   1        1.99       44.27     42.59 o 
 -21   3   1     2465.58     2483.44     73.65 o 
 -19   3   1     2013.07     1759.38     70.00 o 
 -17   3   1     2933.07     2567.03     59.94 o 
 -15   3   1     2067.52     2277.84     49.23 o 
 -13   3   1     5008.59     5881.77     61.38 o 
 -11   3   1      629.42      872.16     34.26 o 
  -9   3   1      557.43      630.56     22.99 o 
  -7   3   1      313.35      409.44     21.06 o 
  -5   3   1     9821.26     8734.60     53.97 o 
  -3   3   1    10312.76     9855.60     57.97 o 
  -1   3   1    58425.30    55142.68    294.76 o 
   1   3   1    26350.34    23207.47    121.18 o 
   3   3   1     1539.26     1339.97     24.90 o 
   5   3   1     2551.91     2181.59     34.86 o 
   7   3   1     2655.59     2619.09     38.46 o 
   9   3   1      345.34      364.65     26.07 o 
  11   3   1     5052.71     5377.72     59.94 o 
  13   3   1       25.52       66.04     27.67 o 
  15   3   1     3697.19     3913.45     64.59 o 
  17   3   1       61.10       86.15     35.79 o 
  19   3   1      168.29      223.61     49.40 o 
  21   3   1     7022.09     6487.70    100.46 o 
  23   3   1     1360.89     1309.54     64.80 o 
  25   3   1     8961.93     8521.92    122.21 o 
  27   3   1        4.00      -16.20     42.91 o 
  29   3   1       29.78       97.21     58.60 o 
  31   3   1       57.26       34.60     61.51 o 
  33   3   1       28.75      -61.80     61.80 o 
 -34   4   1      398.48      310.90     84.71 o 
 -32   4   1      179.77      137.26     59.01 o 
 -30   4   1     1912.03     1853.99    115.44 o 
 -28   4   1       21.31      -41.34     48.90 o 
 -26   4   1      199.75      211.60     60.24 o 
 -24   4   1      222.01      235.26     63.18 o 
 -22   4   1     1119.27     1038.81     63.32 o 
 -20   4   1     6139.94     5398.83    106.93 o 
 -18   4   1       35.86       23.90     30.73 o 
 -16   4   1    11946.92    11773.19    118.96 o 
 -14   4   1      411.82      442.58     37.06 o 
 -12   4   1     3159.94     2935.40     48.17 o 
 -10   4   1    22849.99    24131.25    132.20 o 
  -8   4   1    22248.80    21011.74    110.48 o 
  -6   4   1    47096.37    49238.95    232.29 o 
  -4   4   1      192.51      173.50     17.16 o 
  -2   4   1     2035.84     1635.98     44.33 o 
   0   4   1    66069.88    66990.86    306.80 o 
   2   4   1    11277.89    11924.35     63.75 o 
   4   4   1    59245.60    58817.77    276.73 o 
   6   4   1    26355.23    27041.37    136.48 o 
   8   4   1    11499.97    11760.74     74.62 o 
  10   4   1      502.58      510.71     29.56 o 
  12   4   1    12145.87    12801.13    114.74 o 
  14   4   1    18748.80    19784.37    143.16 o 
  16   4   1     7569.41     7189.64     86.04 o 
  18   4   1       48.71      138.06     38.46 o 
  20   4   1     6298.22     6096.36    103.65 o 
  22   4   1      527.99      571.98     57.60 o 
  24   4   1        0.69      -30.78     48.68 o 
  26   4   1      274.69      336.68     56.38 o 
  28   4   1     2698.98     2808.91     89.85 o 
  30   4   1      571.94      508.31     85.15 o 
  32   4   1      861.38      708.28    120.32 o 
 -33   5   1     2875.51     3228.00    115.47 o 
 -31   5   1      678.80      387.99    120.53 o 
 -29   5   1        2.16      -58.47     58.47 o 
 -27   5   1     3552.99     3675.83     90.17 o 
 -25   5   1     1083.46     1024.68     70.70 o 
 -23   5   1    20978.48    21153.71    205.45 o 
 -21   5   1      186.36      176.94     51.66 o 
 -19   5   1     1720.39     2009.26     68.08 o 
 -17   5   1      396.14      357.53     38.62 o 
 -15   5   1     2138.32     1974.45     53.24 o 
 -13   5   1     2184.19     1798.31     49.95 o 
 -11   5   1     1676.90     1738.58     36.20 o 
  -9   5   1      886.56      716.04     24.57 o 
  -7   5   1    17047.76    17866.53    110.87 o 
  -5   5   1       61.68        8.92     13.66 o 
  -3   5   1    34924.22    35936.93    195.57 o 
  -1   5   1    11456.86    10955.24     82.72 o 
   1   5   1    19700.16    19027.31     95.05 o 
   3   5   1    35977.16    37642.53    198.39 o 
   5   5   1    13175.17    15310.25     94.70 o 
   7   5   1    19032.41    17028.67    230.92 o 
   9   5   1     5156.57     4074.31     48.14 o 
  11   5   1      389.87      244.25     28.58 o 
  13   5   1       24.09       38.44     35.29 o 
  15   5   1       28.33       25.26     29.10 o 
  17   5   1     4007.58     3667.22     72.20 o 
  19   5   1     9477.07     9183.75    106.48 o 
  21   5   1      473.19      472.29     52.56 o 
  23   5   1    12252.89    12176.42    154.50 o 
  25   5   1     1062.32      983.21     64.88 o 
  27   5   1      306.64      293.32     61.31 o 
  29   5   1     4507.37     4958.85    109.77 o 
  31   5   1      577.22      500.53    117.37 o 
 -32   6   1        0.64      -18.23     47.61 o 
 -30   6   1      842.19      897.61     79.18 o 
 -28   6   1       82.84       60.55     51.05 o 
 -26   6   1      481.73      443.90     60.86 o 
 -24   6   1      505.69      512.72     56.51 o 
 -22   6   1        2.52      -39.18     43.46 o 
 -20   6   1    17607.19    17946.92    157.69 o 
 -18   6   1     1705.52     1771.05     60.36 o 
 -16   6   1     2349.99     2377.03     62.98 o 
 -14   6   1     8066.74     8575.19     95.15 o 
 -12   6   1      408.62      531.05     31.70 o 
 -10   6   1      173.62      223.33     31.40 o 
  -8   6   1      917.70     1283.41     32.03 o 
  -6   6   1     4783.15     4355.28     51.92 o 
  -4   6   1    10586.80    10804.07     71.08 o 
  -2   6   1     8792.86     9089.21     59.90 o 
   0   6   1     6389.46     5675.04     48.47 o 
   2   6   1     2696.21     2819.56     34.02 o 
   4   6   1     5302.69     4351.38     43.06 o 
   6   6   1    10149.22     9963.09     77.72 o 
   8   6   1     4246.20     4290.43     49.24 o 
  10   6   1     1903.42     1822.73     39.75 o 
  12   6   1      320.00      224.71     31.69 o 
  14   6   1    18223.45    18197.88    145.01 o 
  16   6   1      568.61      662.38     47.57 o 
  18   6   1      459.45      393.95     46.62 o 
  20   6   1        4.67       19.00     37.47 o 
  22   6   1      310.52      275.96     61.77 o 
  24   6   1     3345.52     2875.65     86.77 o 
  26   6   1      187.47      193.81     56.79 o 
  28   6   1       91.47       76.92     55.35 o 
  30   6   1      285.94      162.34     59.57 o 
 -31   7   1     1850.16     1902.29     94.08 o 
 -29   7   1      124.39      136.82     64.01 o 
 -27   7   1      592.78      651.36     65.43 o 
 -25   7   1      491.08      700.68     59.59 o 
 -23   7   1       82.84       58.63     39.99 o 
 -21   7   1     6454.02     6800.73     98.27 o 
 -19   7   1      963.92      826.15     56.04 o 
 -17   7   1      740.83      804.38     47.36 o 
 -15   7   1      447.12      333.09     36.97 o 
 -13   7   1     2423.92     2371.48     56.26 o 
 -11   7   1      859.36      886.23     35.83 o 
  -9   7   1    13767.65    13635.22    103.53 o 
  -7   7   1        3.45       54.99     18.08 o 
  -5   7   1      137.65       26.22     18.72 o 
  -3   7   1     2567.61     3071.44     36.13 o 
  -1   7   1     5048.70     4988.09     46.56 o 
   1   7   1     9105.05     8635.02     70.27 o 
   3   7   1      909.43     1372.01     32.10 o 
   5   7   1    24099.24    24832.70    185.46 o 
   7   7   1      436.52      572.10     29.77 o 
   9   7   1      435.96      565.89     33.16 o 
  11   7   1      812.03      913.89     36.25 o 
  13   7   1      237.64      251.65     41.12 o 
  15   7   1     5541.43     5472.74     81.36 o 
  17   7   1     5903.27     6299.57     86.25 o 
  19   7   1      752.84      768.30     50.20 o 
  21   7   1     2909.51     3079.05     79.52 o 
  23   7   1      411.97      405.37     57.27 o 
  25   7   1     2180.67     2262.20     76.09 o 
  27   7   1     1434.90     1278.71     74.02 o 
  29   7   1       48.25       -2.26     44.18 o 
 -28   8   1     2992.38     2750.33    139.67 o 
 -26   8   1     1658.60     1567.55     80.97 o 
 -24   8   1     2689.70     2995.93     87.29 o 
 -22   8   1     2990.04     3533.01     81.24 o 
 -20   8   1     1731.83     1478.47     82.76 o 
 -18   8   1     2751.26     2591.86     64.64 o 
 -16   8   1     3655.46     3885.12     70.63 o 
 -14   8   1     7255.00     7097.74     78.87 o 
 -12   8   1    10027.09    10450.33    101.45 o 
 -10   8   1     1974.59     2049.19     47.13 o 
  -8   8   1       98.97       94.09     24.32 o 
  -6   8   1     6743.21     6359.09     61.02 o 
  -4   8   1      753.77      823.79     29.10 o 
  -2   8   1    42977.53    44850.86    238.15 o 
   0   8   1     2737.69     2825.81     39.00 o 
   2   8   1     8170.98     8073.77     62.62 o 
   4   8   1    10956.51    11206.01     82.82 o 
   6   8   1     1496.04     1462.18     34.14 o 
   8   8   1    17493.85    17369.96    129.88 o 
  10   8   1      706.03      713.14     43.87 o 
  12   8   1    16596.63    16967.91    133.57 o 
  14   8   1     3761.83     3706.75     68.04 o 
  16   8   1       51.93      111.42     34.43 o 
  18   8   1     1241.33     1302.30     53.94 o 
  20   8   1     2046.77     1854.70     80.42 o 
  22   8   1     1417.19     1455.85     65.97 o 
  24   8   1      240.95      229.99     51.82 o 
  26   8   1      276.24      242.69     60.75 o 
  28   8   1     2092.30     2164.24     93.93 o 
 -27   9   1      176.59      151.30     58.34 o 
 -25   9   1      454.77      478.05     65.08 o 
 -23   9   1      436.36      415.14     55.97 o 
 -21   9   1     1747.39     1734.57    101.78 o 
 -19   9   1     8457.00     8461.06    135.25 o 
 -17   9   1     3377.93     3375.51     90.25 o 
 -15   9   1      300.69      241.79     47.72 o 
 -13   9   1     4910.73     4847.55     70.82 o 
 -11   9   1      552.50      512.53     31.10 o 
  -9   9   1      835.08      688.49     29.96 o 
  -7   9   1      319.71      414.44     29.59 o 
  -5   9   1    29048.75    30051.17    221.49 o 
  -3   9   1      496.05      449.92     22.93 o 
  -1   9   1        0.74       16.03     19.97 o 
   1   9   1     3328.62     3643.16     48.18 o 
   3   9   1     7184.95     7099.57     75.41 o 
   5   9   1      823.47      834.29     33.78 o 
   7   9   1     2103.33     2087.02     47.27 o 
   9   9   1    10995.63    11073.21     88.36 o 
  11   9   1     3352.26     3312.22     72.30 o 
  13   9   1     1180.61     1288.54     54.65 o 
  15   9   1     3778.21     4010.83     75.23 o 
  17   9   1     4587.67     4338.58     82.90 o 
  19   9   1     2366.83     2386.77     86.61 o 
  21   9   1        4.04       13.68     32.50 o 
  23   9   1       21.37       78.31     41.66 o 
  25   9   1     2234.50     2485.08     85.96 o 
  27   9   1      163.86      268.10     55.94 o 
 -26  10   1      114.96       82.42     77.74 o 
 -24  10   1      548.34      490.15    114.79 o 
 -22  10   1        8.96       25.20     33.71 o 
 -20  10   1     1056.81      989.66     52.78 o 
 -18  10   1     1048.18      958.76     92.24 o 
 -16  10   1      938.30      897.66     43.57 o 
 -14  10   1       23.63       10.74     19.87 o 
 -12  10   1     2758.85     2644.94     79.68 o 
 -10  10   1     5271.75     4806.04    139.91 o 
  -8  10   1     6715.91     6679.62     87.79 o 
  -6  10   1     9911.08     9973.79    102.26 o 
  -4  10   1      197.87      235.60     22.64 o 
  -2  10   1      277.74      231.92     25.18 o 
   0  10   1      856.38     1001.64     30.90 o 
   2  10   1     1170.91      989.32     32.01 o 
   4  10   1     2189.53     2300.49     52.24 o 
   6  10   1     1760.39     1709.12     43.04 o 
   8  10   1     1757.17     1802.44     46.53 o 
  10  10   1        3.17       -2.42     20.62 o 
  12  10   1      247.56      295.01     34.99 o 
  14  10   1     1458.61     1467.68     74.57 o 
  16  10   1     5525.12     5661.43    123.31 o 
  18  10   1      168.41      223.01     50.03 o 
  20  10   1      341.54      385.88     49.10 o 
  22  10   1      160.39      135.65     52.21 o 
  24  10   1      626.85      598.91     80.69 o 
 -23  11   1     1250.34     1552.64    134.12 o 
 -21  11   1       78.91       97.34     80.23 o 
 -19  11   1       21.47       61.06     58.05 o 
 -17  11   1     3484.44     3142.22     93.20 o 
 -15  11   1        1.21       19.33     21.82 o 
 -13  11   1     9967.09     9989.83    213.83 o 
 -11  11   1      143.61      156.79     32.36 o 
  -9  11   1     5934.54     5981.42    116.33 o 
  -7  11   1      296.30      219.09     28.50 o 
  -5  11   1       26.49       60.00     21.15 o 
  -3  11   1     1116.38     1281.45     34.18 o 
  -1  11   1      892.06      944.19     29.59 o 
   1  11   1     1008.26      857.63     29.83 o 
   3  11   1     2228.53     2262.61     48.32 o 
   5  11   1      305.08      370.92     28.94 o 
   7  11   1      591.74      608.32     43.82 o 
   9  11   1     6289.71     6037.79     73.65 o 
  11  11   1     1134.43     1198.10     45.83 o 
  13  11   1      214.84      181.29     32.41 o 
  15  11   1     2155.62     2241.12     63.09 o 
  17  11   1      124.55       84.94     48.15 o 
  19  11   1     1535.66     1341.90     87.66 o 
  21  11   1      678.68      498.51     89.01 o 
  23  11   1     1256.47      958.50    153.63 o 
 -20  12   1     1274.56     1355.65    173.95 o 
 -18  12   1      116.05      127.17     81.52 o 
 -16  12   1      785.04      713.13    220.49 o 
 -14  12   1        1.38       -3.22     27.79 o 
 -12  12   1      769.62      864.06     67.80 o 
 -10  12   1     3214.08     3128.17     77.31 o 
  -8  12   1     1171.25      956.33     75.35 o 
  -6  12   1     2292.32     2204.66    127.54 o 
  -4  12   1      283.50      175.22     25.33 o 
  -2  12   1      113.86      142.41     26.10 o 
   0  12   1      475.70      524.20     29.40 o 
   2  12   1     2019.87     2009.11     55.70 o 
   4  12   1     2077.73     1968.30     46.37 o 
   6  12   1     1761.02     1632.05     42.18 o 
   8  12   1     1478.67     1606.34     47.45 o 
  10  12   1      281.79      233.89     35.33 o 
  12  12   1     1692.37     1808.51     76.32 o 
  14  12   1     2063.91     2156.51    110.72 o 
  16  12   1        7.51       91.58     86.05 o 
  18  12   1       42.34       13.19     65.32 o 
  20  12   1       21.77       46.57     77.47 o 
 -17  13   1       55.16       95.37     79.23 o 
 -15  13   1      203.15      260.17     78.55 o 
 -13  13   1       10.45       24.36     43.50 o 
 -11  13   1      329.67      421.49     99.13 o 
  -9  13   1      229.00      169.07     50.76 o 
  -7  13   1     1315.59     1258.00     74.92 o 
  -5  13   1      171.77       71.41     34.82 o 
  -3  13   1       53.96       38.96     32.22 o 
  -1  13   1       39.58       14.84     20.50 o 
   1  13   1       22.20       12.10     22.25 o 
   3  13   1        1.25        9.56     18.96 o 
   5  13   1        7.25        2.12     16.72 o 
   7  13   1      738.71      901.80     56.93 o 
   9  13   1      104.57      158.35     52.26 o 
  11  13   1       30.89       59.09     46.28 o 
  13  13   1      525.20      426.17    160.44 o 
  15  13   1      255.65      276.91     76.31 o 
 -10  14   1      472.87      491.50     70.25 o 
  -8  14   1      368.05      285.07     59.08 o 
  -6  14   1     1408.85     1300.82    121.34 o 
  -4  14   1       56.26       12.19     36.15 o 
  -2  14   1      495.98      505.99    102.31 o 
   0  14   1       12.70       25.83     56.27 o 
   2  14   1      406.10      343.35     64.44 o 
   4  14   1     1085.01     1181.32    118.13 o 
   6  14   1       94.91       69.50    109.75 o 
   8  14   1     2281.54     2108.34    165.85 o 
  10  14   1       31.81       92.06     49.05 o 
 -34   0   2      155.00      185.29     78.12 o 
 -32   0   2      129.53      111.62     86.14 o 
 -30   0   2     4594.59     3756.83    119.08 o 
 -28   0   2      395.69      269.08     64.96 o 
 -26   0   2    26310.84    26870.66    279.53 o 
 -24   0   2     9335.93     8768.19    183.90 o 
 -22   0   2     5102.08     4810.93    164.74 o 
 -20   0   2     7137.75     7261.91    149.19 o 
 -18   0   2     7595.59     8337.21    145.99 o 
 -16   0   2    25305.22    25165.34    263.70 o 
 -14   0   2       32.89      384.71     48.94 o 
 -12   0   2    10586.82     8638.39    110.85 o 
 -10   0   2    32781.09    27456.08    245.10 o 
  -8   0   2      657.98     1244.94     66.05 o 
  -6   0   2    83120.27    87722.24    677.33 o 
  -4   0   2    62602.75    65888.18   1142.10 o 
   4   0   2   216225.72   220662.98   1849.11 o 
   6   0   2   424954.38   446922.88   4219.25 o 
   8   0   2       98.59       97.59     50.32 o 
  10   0   2   142717.52   144614.73   1314.17 o 
  12   0   2    15171.54    15639.47    187.93 o 
  14   0   2    14733.49    15105.25    193.59 o 
  16   0   2     3147.60     2744.29    105.95 o 
  18   0   2      101.63      130.49     69.59 o 
  20   0   2    31111.90    29681.83    369.71 o 
  22   0   2      214.68      145.34    110.51 o 
  24   0   2     1206.86     1071.89    150.23 o 
  26   0   2     2765.50     2897.85    156.77 o 
  28   0   2      543.62      616.21    130.03 o 
  30   0   2     8580.53     8643.97    235.23 o 
  32   0   2       33.21       81.04     71.89 o 
  34   0   2     1161.74      788.13    107.68 o 
 -35   1   2       61.39       88.88     63.07 o 
 -33   1   2      814.20      843.06     68.70 o 
 -31   1   2      225.85      225.66     49.71 o 
 -29   1   2      545.93      593.26     64.07 o 
 -27   1   2       58.75       47.21     58.08 o 
 -25   1   2     1412.13     1286.52     92.84 o 
 -23   1   2     8406.03     8478.92    113.68 o 
 -21   1   2     1447.40     1247.23     54.28 o 
 -19   1   2    18129.82    18138.59    149.90 o 
 -17   1   2     9593.55     9207.08     91.87 o 
 -15   1   2       31.32       43.31     25.96 o 
 -13   1   2     2710.03     2388.64     40.71 o 
 -11   1   2     9874.00     9326.22     76.03 o 
  -9   1   2       50.67        2.98     18.76 o 
  -7   1   2    28239.98    26985.82    141.73 o 
  -5   1   2    11994.86    11777.65     54.48 o 
  -3   1   2    25715.77    28348.90    200.56 o 
   3   1   2    17135.40    16994.62     94.39 o 
   5   1   2    23435.33    21989.96    143.27 o 
   7   1   2     7659.79     7520.61     88.95 o 
   9   1   2    45424.59    45624.88    300.25 o 
  11   1   2    21812.02    20899.44    164.03 o 
  13   1   2    51965.61    54113.44    370.48 o 
  15   1   2    19667.18    20346.15    173.77 o 
  17   1   2     3423.65     3067.32     81.24 o 
  19   1   2     4327.16     4252.63    117.94 o 
  21   1   2       12.13       44.13     51.16 o 
  23   1   2    13501.14    13012.71    182.35 o 
  25   1   2     1253.14     1230.89    107.14 o 
  27   1   2      901.73      872.15     84.73 o 
  29   1   2       50.42        1.00     44.45 o 
  31   1   2        4.55       55.48     58.33 o 
  33   1   2     2222.90     2313.19    104.46 o 
 -34   2   2     1558.95     1507.81    152.68 o 
 -32   2   2     3491.81     3520.25    106.33 o 
 -30   2   2       85.87       70.86     51.08 o 
 -28   2   2      122.64      133.46     55.03 o 
 -26   2   2       39.27       33.34     39.60 o 
 -24   2   2      153.23      122.13     43.57 o 
 -22   2   2     2233.99     2074.58     70.18 o 
 -20   2   2     3306.74     3225.27     67.86 o 
 -18   2   2    17358.13    16765.92    145.15 o 
 -16   2   2      373.32      582.11     38.79 o 
 -14   2   2    11026.95    11849.82    101.60 o 
 -12   2   2     7111.11     6268.08     61.05 o 
 -10   2   2     1345.99     1182.43     29.52 o 
  -8   2   2     4671.70     4146.59     37.41 o 
  -6   2   2    17934.42    16084.00     81.83 o 
  -4   2   2    53169.96    53946.30    253.83 o 
  -2   2   2    22207.18    21501.65    331.78 o 
   0   2   2     8556.43     7417.66     37.93 o 
   2   2   2    68884.13    68395.84    293.96 o 
   4   2   2   153297.05   150340.70    797.93 o 
   6   2   2     2353.06     2538.24     41.72 o 
   8   2   2      275.87      272.01     35.77 o 
  10   2   2     9293.65    10469.27     96.49 o 
  12   2   2      125.17       95.17     44.57 o 
  14   2   2      124.49       81.29     38.85 o 
  16   2   2     1064.36      931.54     59.10 o 
  18   2   2     1869.41     1862.35     78.18 o 
  20   2   2      610.95      711.70     68.98 o 
  22   2   2    11250.06    11109.82    156.27 o 
  24   2   2     3697.93     3897.36     88.75 o 
  26   2   2      576.73      485.89     63.83 o 
  28   2   2     1077.53      878.22     77.34 o 
  30   2   2       27.13       94.03     63.25 o 
  32   2   2      128.11      167.47     66.62 o 
  34   2   2     1311.96     1433.39    141.35 o 
 -33   3   2      941.04      896.17     94.70 o 
 -31   3   2        9.39      -13.73     43.19 o 
 -29   3   2      827.82     1081.46     75.51 o 
 -27   3   2     5490.93     5266.24    104.16 o 
 -25   3   2     3663.26     3712.01     90.09 o 
 -23   3   2      553.46      686.55     54.91 o 
 -21   3   2     2936.04     2753.44     69.28 o 
 -19   3   2      983.27      932.61     47.04 o 
 -17   3   2       67.10       24.09     28.48 o 
 -15   3   2    23399.58    22506.87    154.91 o 
 -13   3   2      175.75      297.71     28.82 o 
 -11   3   2    27042.96    27337.11    165.60 o 
  -9   3   2    32287.48    33725.02    163.78 o 
  -7   3   2     7914.97     7325.90     54.82 o 
  -5   3   2    91659.73    87537.36    478.31 o 
  -3   3   2     9233.08     7894.84     46.66 o 
  -1   3   2     9160.34     9147.50     55.79 o 
   1   3   2    21056.51    21485.85     99.59 o 
   3   3   2     4353.38     3618.31     33.91 o 
   5   3   2    28641.90    27712.01    159.39 o 
   7   3   2    29272.80    29416.34    174.42 o 
   9   3   2    24980.91    23718.03    142.92 o 
  11   3   2     8666.23     9753.95     97.32 o 
  13   3   2    34452.25    34972.54    216.78 o 
  15   3   2    22651.50    22332.71    184.65 o 
  17   3   2     7278.34     6950.22     90.13 o 
  19   3   2     3611.98     3554.25     76.17 o 
  21   3   2    14279.69    14060.56    153.58 o 
  23   3   2      104.86       61.74     54.12 o 
  25   3   2      904.41     1021.79     71.89 o 
  27   3   2     2888.32     2837.96     93.95 o 
  29   3   2     2573.95     2246.36     89.98 o 
  31   3   2     4924.21     4867.39    159.41 o 
  33   3   2     1105.95      991.63    100.96 o 
 -34   4   2      384.11      361.87     82.30 o 
 -32   4   2     1275.23     1377.94     85.90 o 
 -30   4   2      904.38     1006.39     73.89 o 
 -28   4   2        9.15       15.53     38.99 o 
 -26   4   2     1574.49     1498.07     76.88 o 
 -24   4   2      169.39      150.11     44.95 o 
 -22   4   2     7837.39     7577.38    108.24 o 
 -20   4   2      811.67      944.65     64.13 o 
 -18   4   2    14326.99    14734.54    145.93 o 
 -16   4   2      235.08      263.80     35.56 o 
 -14   4   2     1229.91     1186.10     46.46 o 
 -12   4   2    16356.43    14738.93     91.44 o 
 -10   4   2     1212.78     1301.54     33.21 o 
  -8   4   2    22835.66    22248.65    118.34 o 
  -6   4   2    43742.15    46768.95    240.15 o 
  -4   4   2    25877.67    26092.46    119.72 o 
  -2   4   2    25823.55    25465.58    134.61 o 
   0   4   2    36389.26    35980.56    181.38 o 
   2   4   2    40908.77    40922.06    188.00 o 
   4   4   2    15222.62    16526.74     92.06 o 
   6   4   2    66488.74    66196.21    321.25 o 
   8   4   2     1878.14     1477.77     34.81 o 
  10   4   2      827.96     1109.81     35.43 o 
  12   4   2    40023.46    38557.02    234.03 o 
  14   4   2     1081.08      960.73     48.29 o 
  16   4   2      106.82      125.76     41.55 o 
  18   4   2      226.69      227.28     44.39 o 
  20   4   2      680.62      669.91     55.35 o 
  22   4   2       17.17       33.11     51.39 o 
  24   4   2     7681.16     7182.85    119.07 o 
  26   4   2      217.38      296.53     60.49 o 
  28   4   2        9.89        8.00     44.64 o 
  30   4   2     1751.43     1522.57     93.05 o 
  32   4   2       43.51       26.73     57.42 o 
 -33   5   2      812.68      505.47     96.88 o 
 -31   5   2      362.54      392.93     65.98 o 
 -29   5   2      420.49      489.27     66.92 o 
 -27   5   2      275.34      188.83     69.73 o 
 -25   5   2      377.53      306.06     56.29 o 
 -23   5   2      723.59      919.24     77.21 o 
 -21   5   2       10.63       25.92     36.65 o 
 -19   5   2     2450.02     2625.44     75.15 o 
 -17   5   2       59.98       14.89     28.45 o 
 -15   5   2       65.93      165.13     32.50 o 
 -13   5   2       89.15      150.84     26.17 o 
 -11   5   2      176.46      201.57     23.38 o 
  -9   5   2        6.41        5.29     15.78 o 
  -7   5   2     2884.01     3391.84     36.81 o 
  -5   5   2     5224.10     5785.10     39.68 o 
  -3   5   2     6472.98     6423.72     42.46 o 
  -1   5   2     1125.13     1780.91     25.31 o 
   1   5   2     4018.19     4188.65     36.42 o 
   3   5   2     4635.79     4577.94     48.72 o 
   5   5   2      426.98      682.40     23.10 o 
   7   5   2      513.49      572.07     26.44 o 
   9   5   2      811.33      886.25     39.47 o 
  11   5   2     2195.51     2243.43     46.34 o 
  13   5   2     4023.88     4117.88     63.42 o 
  15   5   2     4055.12     4300.46     77.10 o 
  17   5   2      897.53      908.68     56.48 o 
  19   5   2      496.47      559.69     53.81 o 
  21   5   2      885.93      813.49     58.77 o 
  23   5   2       32.09      -46.25     46.25 o 
  25   5   2      167.10      184.48     57.61 o 
  27   5   2      275.86      256.00     63.65 o 
  29   5   2       50.48       70.37     54.28 o 
  31   5   2      673.13      623.45    135.03 o 
 -32   6   2     1777.29     1463.26    108.46 o 
 -30   6   2      128.38      141.48     60.48 o 
 -28   6   2     1669.53     1866.50     76.42 o 
 -26   6   2     2083.05     2107.40     73.10 o 
 -24   6   2      520.41      612.11     58.67 o 
 -22   6   2    11134.91    11312.03    127.60 o 
 -20   6   2       10.73        0.54     32.09 o 
 -18   6   2     6470.76     6276.59     85.29 o 
 -16   6   2    17210.63    17095.99    147.13 o 
 -14   6   2     3968.82     4667.69     66.49 o 
 -12   6   2     1246.01     1473.76     41.83 o 
 -10   6   2     2261.61     2296.82     41.19 o 
  -8   6   2     8250.62     7420.05     61.12 o 
  -6   6   2      968.90      920.67     22.14 o 
  -4   6   2       96.58       42.99     16.51 o 
  -2   6   2    34986.67    35217.18    185.95 o 
   0   6   2        7.59      101.97     15.26 o 
   2   6   2    21794.46    21799.35    113.76 o 
   4   6   2      295.07      273.53     24.31 o 
   6   6   2    39325.97    40828.65    212.32 o 
   8   6   2     4435.31     4493.28     49.81 o 
  10   6   2     6867.56     6707.76     79.20 o 
  12   6   2     1246.09     1061.39     65.11 o 
  14   6   2     1793.51     1828.04     60.57 o 
  16   6   2     3039.46     2839.55     67.96 o 
  18   6   2     3026.21     2996.72     89.25 o 
  20   6   2     3865.87     3929.35     88.53 o 
  22   6   2     3598.81     3435.04     91.37 o 
  24   6   2     2063.59     1891.90     76.99 o 
  26   6   2     3990.28     4632.71    100.24 o 
  28   6   2        3.36       27.30     47.74 o 
  30   6   2     1231.83     1181.10    112.90 o 
 -31   7   2       49.59       43.17     52.65 o 
 -29   7   2      796.85      664.88     67.85 o 
 -27   7   2       74.76      135.46     57.47 o 
 -25   7   2      541.16      576.86     56.66 o 
 -23   7   2     3938.21     4184.74     87.33 o 
 -21   7   2     1575.47     1793.28     64.39 o 
 -19   7   2    14782.61    15488.12    141.12 o 
 -17   7   2      280.77      309.37     41.47 o 
 -15   7   2    12429.96    12198.63    104.69 o 
 -13   7   2      429.10      408.06     35.79 o 
 -11   7   2     3602.93     3378.53     61.19 o 
  -9   7   2    10493.06    11065.44     92.35 o 
  -7   7   2       25.29       84.41     18.14 o 
  -5   7   2      815.52      758.47     23.91 o 
  -3   7   2      402.55      483.31     19.65 o 
  -1   7   2     4350.90     3638.13     44.02 o 
   1   7   2     5839.71     6255.37     51.75 o 
   3   7   2     8278.55     8846.42     70.70 o 
   5   7   2    10077.81    10538.09     79.84 o 
   7   7   2       91.45       63.73     23.45 o 
   9   7   2     6156.79     5872.21     62.22 o 
  11   7   2      875.89      803.94     43.10 o 
  13   7   2    15590.08    16441.64    145.30 o 
  15   7   2      212.26      248.65     39.42 o 
  17   7   2     8001.73     8410.06    121.22 o 
  19   7   2     3220.25     3332.67     77.31 o 
  21   7   2      475.90      484.21     59.84 o 
  23   7   2     1367.55     1480.10     67.30 o 
  25   7   2      562.47      555.28     66.98 o 
  27   7   2      245.37      231.09     74.20 o 
  29   7   2      184.05      110.81     56.26 o 
 -28   8   2       31.77       58.19     44.38 o 
 -26   8   2      448.36      392.93     51.55 o 
 -24   8   2      471.67      420.04     56.14 o 
 -22   8   2      603.63      524.72     55.77 o 
 -20   8   2     1625.92     1662.18     67.22 o 
 -18   8   2     1862.84     2151.67     59.09 o 
 -16   8   2      190.33      179.43     33.87 o 
 -14   8   2     1487.52     1453.95     44.21 o 
 -12   8   2     3517.93     3701.51     52.40 o 
 -10   8   2      333.49      337.55     23.24 o 
  -8   8   2      412.98      374.28     28.30 o 
  -6   8   2     3635.61     3270.08     45.28 o 
  -4   8   2      862.85      969.04     26.69 o 
  -2   8   2       59.61       74.16     20.57 o 
   0   8   2     1572.84     1769.08     32.61 o 
   2   8   2     2412.44     2439.29     37.19 o 
   4   8   2      145.79      171.02     28.43 o 
   6   8   2        0.08       42.57     22.84 o 
   8   8   2     2959.89     3013.18     62.56 o 
  10   8   2      114.07      140.14     31.10 o 
  12   8   2       28.83      -20.29     30.14 o 
  14   8   2      358.67      344.73     39.85 o 
  16   8   2       11.96        3.01     27.72 o 
  18   8   2     4621.72     4523.13     80.59 o 
  20   8   2       19.86       24.07     35.23 o 
  22   8   2      489.62      409.15     51.81 o 
  24   8   2      304.23      267.94     56.45 o 
  26   8   2      363.78      353.37     60.12 o 
  28   8   2       17.13        7.69     48.54 o 
 -27   9   2      655.35      545.40     87.27 o 
 -25   9   2     1355.73     1299.45     66.06 o 
 -23   9   2      358.78      251.58     51.72 o 
 -21   9   2      121.20      102.73     37.52 o 
 -19   9   2     3844.19     4047.85     81.02 o 
 -17   9   2      234.31      266.09     51.32 o 
 -15   9   2     1305.94     1265.33     45.22 o 
 -13   9   2      162.30      195.77     36.76 o 
 -11   9   2     1542.14     1752.28     42.17 o 
  -9   9   2     9814.64    10102.54    110.51 o 
  -7   9   2      349.15      384.55     27.32 o 
  -5   9   2      820.16      896.01     25.62 o 
  -3   9   2     4029.76     4087.49     45.35 o 
  -1   9   2     5635.55     5402.99     51.34 o 
   1   9   2      668.07      881.19     33.62 o 
   3   9   2      148.89      243.95     25.71 o 
   5   9   2     1191.72     1258.06     37.26 o 
   7   9   2     1541.97     1744.16     60.27 o 
   9   9   2      658.22      774.27     40.33 o 
  11   9   2      636.27      593.33     40.68 o 
  13   9   2     4824.84     5203.39     82.57 o 
  15   9   2      338.33      301.60     49.37 o 
  17   9   2     2063.09     2042.59     64.88 o 
  19   9   2      179.44      181.93     49.08 o 
  21   9   2      131.27      183.21     50.19 o 
  23   9   2      907.41      847.61     63.92 o 
  25   9   2        0.07       32.05     42.88 o 
  27   9   2     1393.56     1462.79     90.73 o 
 -26  10   2      647.55      982.82    154.87 o 
 -24  10   2       72.48       84.31     57.97 o 
 -22  10   2      197.50      116.37     49.64 o 
 -20  10   2        9.25       12.81     25.00 o 
 -18  10   2     6197.89     6263.84    236.15 o 
 -16  10   2     2979.89     3022.36     82.75 o 
 -14  10   2      200.13      204.78     23.57 o 
 -12  10   2      896.53      946.55     36.08 o 
 -10  10   2       71.40      111.61     27.09 o 
  -8  10   2    11311.84    10863.35    141.88 o 
  -6  10   2     4014.62     3750.19     62.63 o 
  -4  10   2     5638.30     5684.89     54.46 o 
  -2  10   2      525.62      703.74     25.62 o 
   0  10   2     1926.47     2055.76     37.85 o 
   2  10   2      183.46      143.60     26.58 o 
   4  10   2      813.45      825.20     35.27 o 
   6  10   2     1445.09     1264.59     39.79 o 
   8  10   2    11361.00    11627.98    188.17 o 
  10  10   2      266.91      311.85     33.79 o 
  12  10   2     4017.99     3948.65     67.03 o 
  14  10   2     1781.89     1780.52     60.16 o 
  16  10   2     4299.16     4293.87    106.77 o 
  18  10   2        1.07        1.41     31.05 o 
  20  10   2     1197.84     1330.89     70.62 o 
  22  10   2      855.56      996.18     79.61 o 
  24  10   2     1258.46     1182.89    114.21 o 
 -23  11   2      659.69      988.31    121.53 o 
 -21  11   2       84.95      125.20    102.11 o 
 -19  11   2      401.07      357.42     56.94 o 
 -17  11   2        6.84      -23.94     28.12 o 
 -15  11   2      672.90      580.06     68.20 o 
 -13  11   2      183.08      168.76     26.00 o 
 -11  11   2     3042.35     2980.80     95.67 o 
  -9  11   2      594.10      521.83     25.32 o 
  -7  11   2      883.74      644.11     31.96 o 
  -5  11   2     1221.78     1032.92     35.01 o 
  -3  11   2      736.83      734.07     33.81 o 
  -1  11   2       76.87       76.67     19.55 o 
   1  11   2      803.03      782.91     30.62 o 
   3  11   2     3483.31     3495.32     54.46 o 
   5  11   2       10.15       -6.64     23.52 o 
   7  11   2       17.53       -8.41     23.35 o 
   9  11   2     1282.26     1251.52     43.21 o 
  11  11   2      899.88      750.39     53.18 o 
  13  11   2      530.59      472.87     41.64 o 
  15  11   2      214.54      119.68     35.30 o 
  17  11   2      104.78       34.07     35.85 o 
  19  11   2      171.98      150.39     48.75 o 
  21  11   2      411.61      323.66     55.01 o 
 -20  12   2       26.73       -9.22     69.33 o 
 -18  12   2      218.89      223.66     86.47 o 
 -16  12   2       89.69       54.01     50.16 o 
 -14  12   2        5.24       16.76     39.66 o 
 -12  12   2     2648.63     2753.59     67.38 o 
 -10  12   2       21.65       24.81     35.71 o 
  -8  12   2     8602.25     8568.37    171.84 o 
  -6  12   2        8.41       -9.25     16.11 o 
  -4  12   2      363.84      236.64     25.87 o 
  -2  12   2      800.61      842.23     30.16 o 
   0  12   2      410.06      341.27     33.19 o 
   2  12   2     3308.11     3770.50     58.70 o 
   4  12   2      119.36       29.59     25.25 o 
   6  12   2      773.26      496.99     45.00 o 
   8  12   2       28.62       76.86     33.75 o 
  10  12   2      179.09      126.66     33.88 o 
  12  12   2      644.83      562.72    107.62 o 
  14  12   2        2.17       46.81     41.77 o 
  16  12   2     1198.11     1167.99    154.64 o 
  18  12   2      128.77      139.28     79.51 o 
 -17  13   2      105.54       99.88    106.59 o 
 -15  13   2      916.28      924.08     74.83 o 
 -13  13   2       84.71      172.60     65.97 o 
 -11  13   2     1022.66     1003.50     94.02 o 
  -9  13   2      330.05      227.77     74.12 o 
  -7  13   2      504.66      431.35     44.02 o 
  -5  13   2     1613.00     1752.12     62.13 o 
  -3  13   2        0.06       38.99     36.93 o 
  -1  13   2      636.94      607.61     46.85 o 
   1  13   2       40.68       37.97     23.99 o 
   3  13   2      172.72       98.89     23.41 o 
   5  13   2      993.19      984.88     91.83 o 
   7  13   2      660.58       -9.42     37.71 o 
   9  13   2     1970.42     1804.55     77.00 o 
  11  13   2       48.35       -0.60     45.05 o 
  13  13   2      172.86       69.57     57.75 o 
  15  13   2      262.14      187.62    104.07 o 
 -10  14   2      138.52      194.18     64.26 o 
  -8  14   2      482.90      358.75    127.75 o 
  -6  14   2      124.64       65.48     38.77 o 
  -4  14   2       12.91       -6.47     32.61 o 
  -2  14   2       91.01       24.48     33.25 o 
   0  14   2       72.40       82.48     64.69 o 
   2  14   2      199.42      257.64     84.64 o 
   4  14   2       26.10       80.92     81.85 o 
   6  14   2       10.73       58.60     82.78 o 
   8  14   2      362.28      237.18    181.30 o 
  10  14   2      221.62       96.58     49.60 o 
 -35   1   3     2250.22     2377.32     84.63 o 
 -33   1   3      840.10      905.59     84.25 o 
 -31   1   3     1153.26     1214.39     69.93 o 
 -29   1   3     1910.41     2050.31     87.16 o 
 -27   1   3       66.86       72.46     37.65 o 
 -25   1   3    13512.46    13547.27    161.59 o 
 -23   1   3     4606.73     4185.41    102.75 o 
 -21   1   3    10277.01    10392.86    114.35 o 
 -19   1   3     1085.20     1083.73     48.60 o 
 -17   1   3    12196.19    11994.67    100.22 o 
 -15   1   3     7189.95     6836.33     70.39 o 
 -13   1   3      198.85      366.90     29.02 o 
 -11   1   3     2530.92     2360.19     37.93 o 
  -9   1   3      325.90      375.09     22.70 o 
  -7   1   3    15022.81    12932.93     68.76 o 
  -5   1   3    12434.52    11115.89     53.00 o 
  -3   1   3     5388.13     5503.93     26.63 o 
  -1   1   3     1118.06     1213.85     33.38 o 
   1   1   3    90110.58    86116.65    747.73 o 
   3   1   3    23923.31    25502.73    147.83 o 
   5   1   3    17745.42    15418.04    130.19 o 
   7   1   3    49470.51    49484.54    433.24 o 
   9   1   3      258.61      287.23     46.83 o 
  11   1   3    12209.77    11300.79    117.60 o 
  13   1   3     6089.54     7216.95    103.14 o 
  15   1   3    26146.68    27036.34    231.10 o 
  17   1   3     2132.53     2469.64     81.88 o 
  19   1   3     1640.86     1657.41     82.45 o 
  21   1   3     8621.59     8786.41    154.58 o 
  23   1   3      248.67      295.17     69.76 o 
  25   1   3     1778.16     1759.65     92.93 o 
  27   1   3     4502.33     4552.83    137.90 o 
  29   1   3      214.12      154.82     64.66 o 
  31   1   3     2191.92     2050.81    102.20 o 
  33   1   3     1224.20     1212.02     93.68 o 
 -34   2   3     1751.24     1912.12     83.47 o 
 -32   2   3      297.80      218.66     55.76 o 
 -30   2   3      318.72      362.97     61.26 o 
 -28   2   3     2146.19     2235.82     76.79 o 
 -26   2   3      187.72      228.51     53.79 o 
 -24   2   3     1178.10     1355.51     66.08 o 
 -22   2   3     1865.50     1693.48     67.13 o 
 -20   2   3     7102.23     7043.07    111.62 o 
 -18   2   3    17103.63    17037.53    159.06 o 
 -16   2   3    12416.66    11936.69     96.26 o 
 -14   2   3    31640.79    31020.57    189.41 o 
 -12   2   3      878.89      791.04     28.48 o 
 -10   2   3     6496.60     6711.57     48.08 o 
  -8   2   3     1665.63     1029.63     22.23 o 
  -6   2   3     2062.00     1388.85     26.05 o 
  -4   2   3    38126.88    38862.66    192.02 o 
  -2   2   3      473.24      364.24     14.25 o 
   0   2   3    31952.10    32258.52    179.13 o 
   2   2   3     3680.61     3756.05     47.79 o 
   4   2   3     2505.49     1794.93     51.15 o 
   6   2   3    55575.68    56970.12    348.90 o 
   8   2   3      499.79      731.64     42.69 o 
  10   2   3    55787.09    55854.93    364.61 o 
  12   2   3     2885.44     3807.65     76.80 o 
  14   2   3    39204.07    40334.95    292.08 o 
  16   2   3      236.46      145.34     50.20 o 
  18   2   3    18223.92    18366.52    186.22 o 
  20   2   3     6578.61     5953.49    118.89 o 
  22   2   3     2568.04     2209.00     95.39 o 
  24   2   3      178.53      124.61     53.69 o 
  26   2   3      433.10      420.70     65.00 o 
  28   2   3     2466.29     2305.23    103.14 o 
  30   2   3       19.61       55.37     54.86 o 
  32   2   3     1005.38     1174.66    106.05 o 
 -33   3   3      331.22      204.27     72.06 o 
 -31   3   3       67.80       77.95     50.57 o 
 -29   3   3      106.87      126.14     53.85 o 
 -27   3   3      988.92      874.56     82.08 o 
 -25   3   3     3623.49     3268.56     86.89 o 
 -23   3   3        0.30      -13.33     34.82 o 
 -21   3   3     7145.36     7161.00    110.14 o 
 -19   3   3      403.73      418.39     56.29 o 
 -17   3   3     5751.12     6148.69     93.90 o 
 -15   3   3    12828.02    13463.98    106.28 o 
 -13   3   3     1024.97      721.69     30.04 o 
 -11   3   3     4677.41     3769.16     40.65 o 
  -9   3   3        7.45       16.26     15.45 o 
  -7   3   3     5156.93     4587.80     37.02 o 
  -5   3   3     9189.31     9650.59     54.82 o 
  -3   3   3       18.93       89.01     12.85 o 
  -1   3   3      226.57      174.80     12.15 o 
   1   3   3    44594.87    44272.51    195.81 o 
   3   3   3       75.65       24.22     15.10 o 
   5   3   3     5861.76     4977.96     57.73 o 
   7   3   3      282.91      249.22     25.13 o 
   9   3   3    11073.35    11650.84     92.80 o 
  11   3   3      467.63      365.27     33.45 o 
  13   3   3    14550.76    15064.82    125.33 o 
  15   3   3       99.32      239.36     41.72 o 
  17   3   3       48.44      138.00     41.60 o 
  19   3   3     5926.93     6072.56     99.73 o 
  21   3   3      715.43      749.55     61.92 o 
  23   3   3       12.95        7.23     45.13 o 
  25   3   3     3323.65     3141.08     98.66 o 
  27   3   3       65.18       94.02     53.02 o 
  29   3   3     1045.46     1100.44     89.72 o 
  31   3   3      196.16      164.50     64.82 o 
  33   3   3      962.98      607.67    117.96 o 
 -34   4   3      499.38      290.81     75.18 o 
 -32   4   3      737.24      860.44    103.20 o 
 -30   4   3       22.99        3.40     38.76 o 
 -28   4   3     1460.90     1553.97     72.32 o 
 -26   4   3     4669.98     4540.19     99.59 o 
 -24   4   3     9897.27     9792.97    119.61 o 
 -22   4   3     1013.99     1106.17     54.90 o 
 -20   4   3      507.36      547.24     52.17 o 
 -18   4   3       55.21       24.37     41.56 o 
 -16   4   3     1272.31     1320.46     42.14 o 
 -14   4   3      368.54      338.32     29.86 o 
 -12   4   3     7659.97     7078.91     58.76 o 
 -10   4   3    30934.36    29190.41    153.24 o 
  -8   4   3    16284.76    16450.60     92.12 o 
  -6   4   3    15238.09    13071.38     78.83 o 
  -4   4   3    21130.32    21692.86    134.58 o 
  -2   4   3     1791.93     1439.16     30.89 o 
   0   4   3    16485.37    14388.58     80.51 o 
   2   4   3      422.47      468.74     18.36 o 
   4   4   3    21467.13    20487.55    106.76 o 
   6   4   3    15008.65    16326.38    102.23 o 
   8   4   3      119.88      137.24     28.29 o 
  10   4   3     6269.26     4839.18     65.11 o 
  12   4   3      676.13      711.04     39.61 o 
  14   4   3    21640.68    21680.82    160.97 o 
  16   4   3      934.86     1079.64     52.90 o 
  18   4   3     1307.61     1135.35     57.11 o 
  20   4   3      984.21     1108.61     72.40 o 
  22   4   3      828.05      742.05     59.62 o 
  24   4   3      858.88      765.55     64.85 o 
  26   4   3      702.78      767.81     68.19 o 
  28   4   3     1089.00     1192.03     85.55 o 
  30   4   3      189.60      215.37     72.03 o 
  32   4   3      172.83       98.57     64.19 o 
 -33   5   3        2.36        8.55     48.95 o 
 -31   5   3      868.11      963.37     94.79 o 
 -29   5   3     3308.23     3543.51    114.97 o 
 -27   5   3     3505.70     3379.75     99.19 o 
 -25   5   3     3636.54     3620.81    102.22 o 
 -23   5   3      795.80      927.29     68.49 o 
 -21   5   3     1950.70     1862.12     69.72 o 
 -19   5   3     2724.05     2818.38     66.38 o 
 -17   5   3    12388.10    12686.36    108.78 o 
 -15   5   3      628.04      577.54     40.59 o 
 -13   5   3     1699.33     1369.38     35.91 o 
 -11   5   3     7606.36     7293.74     65.77 o 
  -9   5   3     1658.16     1748.74     31.49 o 
  -7   5   3    16131.03    16491.92     92.98 o 
  -5   5   3     8480.41     8453.19     66.08 o 
  -3   5   3      234.88       98.31     11.97 o 
  -1   5   3      366.39      337.54     15.07 o 
   1   5   3     7858.25     8657.99     55.75 o 
   3   5   3    14718.29    13629.23     81.03 o 
   5   5   3     1699.67     1912.75     29.01 o 
   7   5   3    21183.43    20232.99    130.01 o 
   9   5   3      449.19      588.85     36.77 o 
  11   5   3     7918.51     8393.26     95.66 o 
  13   5   3    10328.59    10043.03    109.10 o 
  15   5   3      886.45      826.24     47.18 o 
  17   5   3    10704.93    10230.08    112.00 o 
  19   5   3     6381.15     6572.69     96.43 o 
  21   5   3       87.71       93.30     48.18 o 
  23   5   3      541.64      664.89     64.88 o 
  25   5   3     1921.66     1956.85     81.41 o 
  27   5   3     7242.77     7247.03    141.05 o 
  29   5   3     2640.68     2568.02    103.91 o 
  31   5   3     2845.29     3085.00    128.34 o 
 -32   6   3      185.98      156.34     57.26 o 
 -30   6   3      249.56      257.71     72.66 o 
 -28   6   3      248.13      131.82     49.38 o 
 -26   6   3     2878.91     2827.85     80.42 o 
 -24   6   3      550.00      474.24     51.88 o 
 -22   6   3      134.25       47.33     38.41 o 
 -20   6   3     6095.63     6445.65     91.37 o 
 -18   6   3      477.78      605.81     40.98 o 
 -16   6   3     1295.62     1180.04     45.49 o 
 -14   6   3    13684.27    13640.40    109.62 o 
 -12   6   3      562.94      524.31     30.43 o 
 -10   6   3    20158.39    21122.13    129.42 o 
  -8   6   3        3.96        6.96     12.35 o 
  -6   6   3      626.49      608.60     20.81 o 
  -4   6   3     1534.89     2096.57     21.78 o 
  -2   6   3    17849.40    19788.71    109.90 o 
   0   6   3    11731.06    12023.89     70.47 o 
   2   6   3    14132.72    14799.53     91.60 o 
   4   6   3        8.80       14.32     19.12 o 
   6   6   3     6516.96     7261.81     57.57 o 
   8   6   3     2943.17     3008.91     54.70 o 
  10   6   3    20905.78    21152.56    150.95 o 
  12   6   3      500.12      518.56     47.59 o 
  14   6   3     2162.10     2355.24     64.07 o 
  16   6   3      178.95      142.80     39.32 o 
  18   6   3        3.92       10.74     35.30 o 
  20   6   3     2801.09     2708.25     72.48 o 
  22   6   3      126.42      149.29     54.08 o 
  24   6   3      450.13      481.93     58.73 o 
  26   6   3        2.52       42.68     49.86 o 
  28   6   3       13.65      -26.04     51.15 o 
  30   6   3     2413.38     2360.93    104.32 o 
 -31   7   3      592.45      619.79     65.99 o 
 -29   7   3      170.37       77.38     52.38 o 
 -27   7   3       20.59        9.96     35.39 o 
 -25   7   3     2287.22     2127.50     80.45 o 
 -23   7   3        0.75       -8.41     30.69 o 
 -21   7   3     1565.53     1718.76     61.77 o 
 -19   7   3       93.72       64.26     39.10 o 
 -17   7   3     4520.73     4650.98     80.29 o 
 -15   7   3      910.24     1115.97     40.06 o 
 -13   7   3        7.30       -0.65     18.83 o 
 -11   7   3     6509.50     6170.32     59.42 o 
  -9   7   3     8033.12     7978.65     60.06 o 
  -7   7   3      313.44      232.79     21.72 o 
  -5   7   3    17298.40    16670.61     83.75 o 
  -3   7   3     1750.80     1637.42     26.65 o 
  -1   7   3    14065.75    13325.71     85.31 o 
   1   7   3      116.38       99.57     18.13 o 
   3   7   3     1225.64     1064.58     27.71 o 
   5   7   3      227.12      244.50     29.56 o 
   7   7   3     2661.97     2852.99     44.20 o 
   9   7   3     5470.01     5564.54     76.42 o 
  11   7   3    28829.98    28904.92    195.14 o 
  13   7   3     1723.15     1897.93     63.16 o 
  15   7   3      185.49      359.49     48.47 o 
  17   7   3     1517.40     1383.97     57.80 o 
  19   7   3      839.30      875.29     55.90 o 
  21   7   3    15018.48    14969.00    153.40 o 
  23   7   3        5.56        5.70     39.89 o 
  25   7   3     3707.06     3736.39    100.34 o 
  27   7   3       37.59       40.68     47.75 o 
  29   7   3      321.98      298.32     69.67 o 
 -30   8   3        3.68       57.24     55.07 o 
 -28   8   3     3506.51     4115.75    196.73 o 
 -26   8   3        9.50       47.31     42.09 o 
 -24   8   3      813.05      727.00     53.52 o 
 -22   8   3     4454.90     4222.19     92.54 o 
 -20   8   3     1491.70     1558.26     55.49 o 
 -18   8   3    19172.72    19969.11    169.04 o 
 -16   8   3     6661.54     6983.17     80.76 o 
 -14   8   3     2181.90     2331.77     48.02 o 
 -12   8   3      301.44      184.36     51.19 o 
 -10   8   3     2046.29     2309.66     34.50 o 
  -8   8   3    18815.55    18618.80    119.23 o 
  -6   8   3    12226.66    11948.12     72.52 o 
  -4   8   3    13474.79    13524.95     89.80 o 
  -2   8   3     5618.48     5701.71     47.63 o 
   0   8   3     7625.22     7783.37     68.92 o 
   2   8   3    10879.84    10696.12     87.95 o 
   4   8   3    31281.18    30123.19    177.17 o 
   6   8   3    27518.48    27907.24    197.72 o 
   8   8   3      144.18      161.92     29.93 o 
  10   8   3       19.27        3.72     21.56 o 
  12   8   3      303.83      197.45     35.06 o 
  14   8   3     9542.03     9638.73    113.90 o 
  16   8   3      604.34      489.51     45.42 o 
  18   8   3    11127.02    11436.73    129.15 o 
  20   8   3      533.74      454.17     54.89 o 
  22   8   3      262.94      328.53     54.72 o 
  24   8   3     1188.16     1407.40    106.60 o 
  26   8   3      116.34       18.79     45.00 o 
  28   8   3     2677.42     2654.90    103.68 o 
 -27   9   3      101.45       84.97     44.63 o 
 -25   9   3      993.97     1014.62     93.58 o 
 -23   9   3       63.42       78.37     36.02 o 
 -21   9   3     1085.46     1046.62     48.33 o 
 -19   9   3     2142.97     2217.75     67.20 o 
 -17   9   3      921.26      900.85     53.91 o 
 -15   9   3     4363.88     4288.19     55.90 o 
 -13   9   3      551.82      490.82     23.61 o 
 -11   9   3      107.29      103.29     19.56 o 
  -9   9   3      511.35      575.81     35.22 o 
  -7   9   3      106.52      194.95     17.09 o 
  -5   9   3      247.68      241.81     24.96 o 
  -3   9   3     6764.09     6881.70     55.50 o 
  -1   9   3     6905.80     6603.40     57.32 o 
   1   9   3    11897.65    12109.70     91.53 o 
   3   9   3      247.92      293.03     24.97 o 
   5   9   3     1062.88      994.97     43.14 o 
   7   9   3     2794.26     2683.26     55.65 o 
   9   9   3     6640.59     6661.99     82.67 o 
  11   9   3     2478.53     2279.63     65.96 o 
  13   9   3     2873.24     3185.65     77.45 o 
  15   9   3      479.90      389.28     42.16 o 
  17   9   3     1694.19     1787.61     59.59 o 
  19   9   3      329.10      394.59     50.83 o 
  21   9   3      839.85     1115.31     60.33 o 
  23   9   3       30.68       65.72     51.42 o 
  25   9   3     1026.20      866.82    102.59 o 
 -26  10   3       74.42       10.47    118.63 o 
 -24  10   3       46.52       49.18     79.98 o 
 -22  10   3        5.12       31.62     54.09 o 
 -20  10   3      788.09      764.71    132.65 o 
 -18  10   3      754.73      562.95     51.69 o 
 -16  10   3      578.35      524.38     35.04 o 
 -14  10   3     1424.48     1281.78     37.73 o 
 -12  10   3     1418.47     1353.20     54.40 o 
 -10  10   3     3371.49     3418.29     74.18 o 
  -8  10   3       66.93       57.39     17.74 o 
  -6  10   3      362.23      287.24     21.81 o 
  -4  10   3     2377.48     2200.05     39.62 o 
  -2  10   3       97.88      124.33     22.91 o 
   0  10   3     1697.31     1830.38     44.59 o 
   2  10   3       90.70       66.06     24.08 o 
   4  10   3     1630.05     1567.98     42.96 o 
   6  10   3      793.52     1012.96     36.74 o 
   8  10   3      294.12      449.68     38.13 o 
  10  10   3     4026.67     3908.49     66.58 o 
  12  10   3        3.29       -7.12     29.36 o 
  14  10   3      749.46      821.12     64.74 o 
  16  10   3      247.72      276.76     46.79 o 
  18  10   3       62.39      114.80     46.25 o 
  20  10   3     1809.26     1875.74     94.12 o 
  22  10   3      724.94      570.50     70.03 o 
  24  10   3        1.67       29.71     47.29 o 
 -23  11   3       34.61       88.12    106.32 o 
 -21  11   3      864.20     1214.61    138.33 o 
 -19  11   3      709.71      665.68     58.75 o 
 -17  11   3      811.97      757.92     52.68 o 
 -15  11   3      839.32      820.07     86.75 o 
 -13  11   3      150.09      226.41     37.50 o 
 -11  11   3     4146.72     3858.36     73.18 o 
  -9  11   3     2712.85     2740.21     70.63 o 
  -7  11   3     5667.59     5659.35     82.35 o 
  -5  11   3       13.34        8.15     15.60 o 
  -3  11   3     5756.09     5445.07    130.39 o 
  -1  11   3       11.41        2.72     18.15 o 
   1  11   3     1062.65      892.11     42.35 o 
   3  11   3    14459.89    14571.23    128.48 o 
   5  11   3     1191.74     1238.07     40.07 o 
   7  11   3     1075.63     1092.16     65.73 o 
   9  11   3      668.82      611.78     88.90 o 
  11  11   3       57.75       37.60     28.63 o 
  13  11   3     3822.12     3565.92    112.72 o 
  15  11   3     1130.98      986.04     56.37 o 
  17  11   3     5086.61     5202.02    180.65 o 
  19  11   3      291.84      238.56     72.05 o 
  21  11   3     2531.37     2562.46     94.40 o 
 -20  12   3      337.68      352.54    117.86 o 
 -18  12   3        4.11       51.60     63.17 o 
 -16  12   3       88.80      107.69     53.63 o 
 -14  12   3     7569.72     7818.10    216.05 o 
 -12  12   3       85.61       30.33     31.90 o 
 -10  12   3     5503.90     6084.36    112.01 o 
  -8  12   3       55.16       46.41     37.72 o 
  -6  12   3       62.74       36.73     30.02 o 
  -4  12   3     4835.93     4909.88     84.29 o 
  -2  12   3     2479.51     2401.43    116.87 o 
   0  12   3      255.74      257.57     27.00 o 
   2  12   3     1240.91     1220.59     43.91 o 
   4  12   3     1672.67     1684.23     42.25 o 
   6  12   3      280.09      262.19     36.47 o 
   8  12   3      873.11      858.34     92.62 o 
  10  12   3     3823.19     3880.91     82.24 o 
  12  12   3     1462.35     1331.31     57.96 o 
  14  12   3     1196.92     1249.52     83.32 o 
  16  12   3      257.14      196.18     60.95 o 
  18  12   3      279.54      236.83     64.35 o 
 -17  13   3       61.60       73.89     65.68 o 
 -15  13   3       24.34       41.85     55.88 o 
 -13  13   3       73.95      115.57     59.83 o 
 -11  13   3       42.31       74.18     57.29 o 
  -9  13   3       96.02       52.49     51.74 o 
  -7  13   3       82.89      132.03     37.08 o 
  -5  13   3       23.69       45.12     38.46 o 
  -3  13   3      211.07      116.79     41.59 o 
  -1  13   3      592.76      442.88     46.45 o 
   1  13   3       46.59       67.78     30.84 o 
   3  13   3       43.45       19.38     22.53 o 
   5  13   3      138.90      121.19     29.46 o 
   7  13   3       51.66       32.71     26.26 o 
   9  13   3      249.44      181.10     62.57 o 
  11  13   3      355.91      253.17     79.98 o 
  13  13   3      203.70      153.86     63.57 o 
  15  13   3      203.03       91.94    106.95 o 
 -10  14   3      676.62      660.29     81.34 o 
  -8  14   3      388.84      247.48     68.72 o 
  -6  14   3     1290.25     1170.95    118.65 o 
  -4  14   3     1497.79     1359.02     57.08 o 
  -2  14   3      469.68      357.66     97.74 o 
   0  14   3       78.11       65.98     48.56 o 
   2  14   3      168.04       82.78     77.20 o 
   4  14   3     2233.06     2490.34    143.26 o 
   6  14   3     1926.69     1998.17    146.98 o 
   8  14   3      153.97      189.74    100.45 o 
  10  14   3      475.34       53.25     83.20 o 
 -34   0   4     3793.16     4005.86    149.59 o 
 -32   0   4     2480.76     2939.39    122.21 o 
 -30   0   4     1387.16     1645.65     93.81 o 
 -28   0   4     1188.55     1093.83     76.16 o 
 -26   0   4      319.51      320.73     75.65 o 
 -24   0   4    10320.38    10388.00    142.81 o 
 -22   0   4     1761.78     1716.86    104.93 o 
 -20   0   4    84346.66    85261.39    684.64 o 
 -18   0   4     6038.83     6451.11     88.78 o 
 -16   0   4    19903.13    19547.02    164.85 o 
 -14   0   4     6831.72     8970.58     96.22 o 
 -12   0   4     2299.36     1910.24     39.74 o 
 -10   0   4    63784.61    58778.76    402.88 o 
  -8   0   4     3446.06     2859.28     48.98 o 
  -6   0   4   224110.94   210283.06   1979.35 o 
  -4   0   4    52665.50    50891.57    345.16 o 
  -2   0   4    45084.84    47206.58    337.19 o 
   0   0   4    35068.55    38171.38    289.16 o 
   2   0   4    29704.55    26714.20    216.66 o 
   4   0   4   128902.58   128983.83   1095.12 o 
   6   0   4    43819.69    50817.72    462.79 o 
   8   0   4    72226.52    76247.06    681.63 o 
  10   0   4    14072.83    13263.35    172.57 o 
  12   0   4    40251.39    41303.93    409.59 o 
  14   0   4       53.08      553.69     97.15 o 
  16   0   4    44152.59    41352.18    452.11 o 
  18   0   4     3526.30     3051.29    131.88 o 
  20   0   4      273.56      311.56    109.04 o 
  22   0   4     2898.86     2725.84    143.31 o 
  24   0   4      353.78      464.65    106.47 o 
  26   0   4     7196.19     7024.73    250.73 o 
  28   0   4     1674.57     1662.59    147.00 o 
  30   0   4     2552.74     2359.09    343.28 o 
  32   0   4     1291.47     1365.30    160.26 o 
 -35   1   4       83.58       13.67     47.28 o 
 -33   1   4     1058.50     1125.20     73.68 o 
 -31   1   4       52.08      -32.81     41.36 o 
 -29   1   4        0.65       17.26     39.37 o 
 -27   1   4     8068.69     7567.33    101.56 o 
 -25   1   4     4135.72     4036.81     82.74 o 
 -23   1   4      157.49       88.63     39.72 o 
 -21   1   4       42.01       35.26     32.98 o 
 -19   1   4        3.83       11.95     26.23 o 
 -17   1   4     4199.34     3916.86     55.67 o 
 -15   1   4    16762.44    16845.65    121.99 o 
 -13   1   4    11026.40     9295.70     80.91 o 
 -11   1   4     7819.12     6477.12     55.49 o 
  -9   1   4     2772.46     2838.80     29.92 o 
  -7   1   4     1137.05     1772.26     23.67 o 
  -5   1   4   103092.74   103826.99   1970.96 o 
  -3   1   4   140701.91   133059.22    834.59 o 
  -1   1   4    39437.71    41261.79    324.66 o 
   1   1   4    11821.93    13817.02     86.33 o 
   3   1   4    11290.59    12609.70    114.85 o 
   5   1   4    84443.80    82301.26    502.21 o 
   7   1   4    28622.78    28151.20    201.72 o 
   9   1   4     1819.65     2080.13     63.20 o 
  11   1   4    29952.67    29933.04    218.98 o 
  13   1   4     9827.58    10484.75    126.01 o 
  15   1   4    14963.74    14661.53    152.71 o 
  17   1   4     1954.89     2271.57     90.22 o 
  19   1   4    27462.58    27660.24    254.73 o 
  21   1   4      130.85      177.09     65.90 o 
  23   1   4    12110.24    11982.39    183.68 o 
  25   1   4        5.70       22.54     59.21 o 
  27   1   4     3781.18     3340.20    127.42 o 
  29   1   4     1446.68     1578.77    104.53 o 
  31   1   4       19.34       43.53     56.90 o 
  33   1   4      640.01      544.50     90.73 o 
 -34   2   4      551.21      454.01     66.29 o 
 -32   2   4      362.78      349.03     55.24 o 
 -30   2   4      647.97      534.60     50.42 o 
 -28   2   4     8746.96     8070.50    119.99 o 
 -26   2   4     3011.72     2919.84     74.03 o 
 -24   2   4       12.70       46.98     35.83 o 
 -22   2   4    14404.98    15316.83    152.70 o 
 -20   2   4      389.95      323.85     48.10 o 
 -18   2   4      163.95      132.58     32.56 o 
 -16   2   4     7808.93     8098.52     74.43 o 
 -14   2   4    35734.57    37754.24    216.92 o 
 -12   2   4       84.64      277.55     23.58 o 
 -10   2   4     1339.36     1300.24     27.46 o 
  -8   2   4     2765.53     2999.87     29.58 o 
  -6   2   4    28951.99    30674.92    166.89 o 
  -4   2   4    73778.95    78336.39    476.96 o 
  -2   2   4   219536.03   211106.44   4095.93 o 
   0   2   4    10748.37     9160.44     53.46 o 
   2   2   4    67038.72    69603.08    490.74 o 
   4   2   4     2906.45     2536.78     54.42 o 
   6   2   4    19061.71    18755.13    279.08 o 
   8   2   4    26508.25    26255.29    183.89 o 
  10   2   4     6980.94     7758.34    137.00 o 
  12   2   4    11470.15    10918.31    116.11 o 
  14   2   4     1924.96     1844.21    114.42 o 
  16   2   4     3353.29     3645.20     92.53 o 
  18   2   4     8988.57    10199.63    143.74 o 
  20   2   4      974.24     1191.89     93.59 o 
  22   2   4      861.13      813.18     80.22 o 
  24   2   4        6.80        6.07     46.04 o 
  26   2   4      133.71       49.60     48.24 o 
  28   2   4     1158.70     1221.95     94.57 o 
  30   2   4      466.59      393.39     73.88 o 
  32   2   4      567.15      525.11     89.68 o 
 -35   3   4      562.97      469.99     83.50 o 
 -33   3   4     1726.61     1823.22     72.17 o 
 -31   3   4     4435.23     4574.57    115.47 o 
 -29   3   4      275.36      220.07     53.64 o 
 -27   3   4     5000.79     5163.88     93.01 o 
 -25   3   4     7958.53     7349.41    112.28 o 
 -23   3   4      854.53      917.54     61.34 o 
 -21   3   4     6748.06     6986.47    101.85 o 
 -19   3   4    14903.69    14259.47    147.38 o 
 -17   3   4     4872.11     4801.46     69.17 o 
 -15   3   4     9297.26     9486.89    105.37 o 
 -13   3   4     7397.61     7080.28     91.18 o 
 -11   3   4    10177.47    10113.85     69.13 o 
  -9   3   4    24210.14    21461.98    120.82 o 
  -7   3   4    44692.81    49123.79    373.98 o 
  -5   3   4     2409.92     1974.34     18.92 o 
  -3   3   4      314.42      198.52     12.66 o 
  -1   3   4    20315.81    21366.77     98.17 o 
   1   3   4      352.38      277.49     18.77 o 
   3   3   4     3420.41     3082.91     41.17 o 
   5   3   4   147883.36   156216.22    858.24 o 
   7   3   4      327.92      418.88     27.86 o 
   9   3   4      764.44      600.26     35.02 o 
  11   3   4    58644.16    61278.03    428.23 o 
  13   3   4     6152.96     6230.39    101.40 o 
  15   3   4    60496.46    61556.65    470.92 o 
  17   3   4        0.53       43.84     37.97 o 
  19   3   4     2425.68     2149.21     75.25 o 
  21   3   4     1598.63     1341.35     74.70 o 
  23   3   4      365.22      367.52     61.89 o 
  25   3   4     4682.40     4435.96    101.40 o 
  27   3   4     1505.02     1735.45     92.00 o 
  29   3   4     2189.78     2346.79     94.26 o 
  31   3   4      127.67       47.42     67.24 o 
  33   3   4      354.15      266.18     76.96 o 
 -34   4   4      916.38      982.81     94.74 o 
 -32   4   4        9.24       43.99     54.44 o 
 -30   4   4      703.41      663.69     74.50 o 
 -28   4   4     1026.16     1224.70     77.37 o 
 -26   4   4      183.87      188.02     74.99 o 
 -24   4   4     9998.95    10290.60    158.13 o 
 -22   4   4      456.12      477.76     48.55 o 
 -20   4   4      142.07      144.77     39.27 o 
 -18   4   4      737.35      708.08     41.96 o 
 -16   4   4     8023.41     8007.02    108.89 o 
 -14   4   4     1437.98     1167.85     32.03 o 
 -12   4   4    12587.08    11067.39     79.67 o 
 -10   4   4    10762.53    12755.45     85.81 o 
  -8   4   4     8307.79     7535.26     51.36 o 
  -6   4   4    38564.13    37557.88    395.52 o 
  -4   4   4     1010.16     1139.05     22.65 o 
  -2   4   4    30607.08    28633.66    211.50 o 
   0   4   4    27899.38    26137.18    109.89 o 
   2   4   4    13535.29    13500.58     72.70 o 
   4   4   4     5367.30     5785.65     48.91 o 
   6   4   4    10259.49    12717.28     90.81 o 
   8   4   4    48217.76    47353.22    288.38 o 
  10   4   4     1825.27     2179.80     53.49 o 
  12   4   4    16161.55    15315.91    127.90 o 
  14   4   4      704.55      723.03     53.57 o 
  16   4   4      338.95      393.63     48.55 o 
  18   4   4     4430.53     4174.51     82.01 o 
  20   4   4     1961.74     1981.74     71.56 o 
  22   4   4       66.54      113.05     50.00 o 
  24   4   4      474.53      445.18     71.51 o 
  26   4   4     1712.99     1615.69     79.74 o 
  28   4   4     3681.21     3725.74    108.53 o 
  30   4   4      857.39      958.13     91.16 o 
  32   4   4     2355.66     2493.61    107.33 o 
 -33   5   4      345.22      182.32     71.16 o 
 -31   5   4        4.75      -25.69     48.19 o 
 -29   5   4       20.08       48.66     55.36 o 
 -27   5   4     4809.94     4889.06    111.75 o 
 -25   5   4       59.25       44.85     44.57 o 
 -23   5   4     3401.50     3288.35     88.36 o 
 -21   5   4     2815.43     2604.99     85.39 o 
 -19   5   4      229.64      241.69     37.77 o 
 -17   5   4      461.82      500.98     39.53 o 
 -15   5   4     2908.46     3016.50     56.55 o 
 -13   5   4        8.08       55.89     21.50 o 
 -11   5   4      487.37      186.63     19.08 o 
  -9   5   4     7246.10     7031.78     55.59 o 
  -7   5   4     1436.88     1390.17     30.31 o 
  -5   5   4     3173.64     3279.83     30.72 o 
  -3   5   4     1016.01     1113.84     14.57 o 
  -1   5   4     6094.26     6674.64     64.20 o 
   1   5   4      178.56      214.76     16.55 o 
   3   5   4      767.67      629.06     19.45 o 
   5   5   4     1231.06      969.78     35.93 o 
   7   5   4     2522.38     2810.85     47.10 o 
   9   5   4     1981.11     1896.42     42.72 o 
  11   5   4     1656.26     1527.35     54.73 o 
  13   5   4        0.51       -4.27     27.38 o 
  15   5   4      143.39      169.75     40.85 o 
  17   5   4        9.50       31.98     38.60 o 
  19   5   4      206.75      212.68     47.02 o 
  21   5   4       99.17       69.07     43.42 o 
  23   5   4      612.73      539.16     60.37 o 
  25   5   4       27.87       25.33     49.31 o 
  27   5   4      273.18      300.72     69.03 o 
  29   5   4       25.54       30.48     54.69 o 
  31   5   4        6.66       29.29     56.69 o 
 -32   6   4      506.94      615.51     83.62 o 
 -30   6   4     1483.67     1711.91     83.05 o 
 -28   6   4      510.87      375.39     62.33 o 
 -26   6   4     3425.93     3511.93     93.44 o 
 -24   6   4     2041.31     1959.34     73.54 o 
 -22   6   4      760.12      777.59     54.30 o 
 -20   6   4     4894.79     5235.75     79.02 o 
 -18   6   4      807.44      915.72     45.41 o 
 -16   6   4     8090.28     7963.92     84.13 o 
 -14   6   4     9695.73     9925.85     82.99 o 
 -12   6   4      605.79      744.04     35.30 o 
 -10   6   4     8558.74     7601.93     56.58 o 
  -8   6   4     3539.29     3539.50     28.78 o 
  -6   6   4    23733.59    22695.68    174.09 o 
  -4   6   4     1989.96     1945.82     20.02 o 
  -2   6   4    12027.73    12162.18     72.45 o 
   0   6   4     6783.42     6577.75     53.56 o 
   2   6   4     1150.79      844.34     22.87 o 
   4   6   4     5075.87     4307.43     45.87 o 
   6   6   4      307.59      385.39     30.90 o 
   8   6   4    11698.64    11907.35     98.34 o 
  10   6   4     9512.51     9952.26     93.33 o 
  12   6   4     5476.22     5373.40     78.68 o 
  14   6   4     8349.65     8815.45    103.03 o 
  16   6   4     1312.85     1530.21     58.08 o 
  18   6   4     3660.88     3243.96     78.93 o 
  20   6   4        0.76       26.05     42.40 o 
  22   6   4     7909.64     8490.12    118.41 o 
  24   6   4        2.56        3.71     33.05 o 
  26   6   4     1974.66     2028.94     82.97 o 
  28   6   4     1288.44     1310.76     81.51 o 
  30   6   4      651.42      553.97     82.26 o 
 -31   7   4      310.87      197.08     60.22 o 
 -29   7   4       29.15       47.96     47.12 o 
 -27   7   4       72.22       68.00     50.60 o 
 -25   7   4     2105.56     2061.34     70.04 o 
 -23   7   4      400.81      464.91     47.62 o 
 -21   7   4     2367.96     2335.25     71.78 o 
 -19   7   4     8867.12     8512.37     97.28 o 
 -17   7   4    15118.26    15317.64    166.17 o 
 -15   7   4     1158.98     1386.86     40.79 o 
 -13   7   4     4361.72     4399.77     54.49 o 
 -11   7   4        1.80       26.35     16.34 o 
  -9   7   4     5750.25     5818.30     44.86 o 
  -7   7   4       15.17       24.29     11.30 o 
  -5   7   4    15785.99    16350.68     93.91 o 
  -3   7   4     3520.36     3431.32     37.89 o 
  -1   7   4      268.07      276.39     20.20 o 
   1   7   4    12957.67    12636.52     93.49 o 
   3   7   4     6007.91     6245.00     61.34 o 
   5   7   4      332.49      210.43     29.93 o 
   7   7   4     2785.82     2721.91     45.17 o 
   9   7   4    15206.72    15229.04    130.42 o 
  11   7   4      399.28      503.50     41.08 o 
  13   7   4     4810.28     5124.11     80.95 o 
  15   7   4    20309.59    19207.79    179.53 o 
  17   7   4      878.90      993.94     54.54 o 
  19   7   4     2943.44     3173.56     76.60 o 
  21   7   4     1797.53     1960.26     77.45 o 
  23   7   4      553.02      625.36     65.23 o 
  25   7   4      721.22      519.89     62.28 o 
  27   7   4        0.19      -51.56     51.56 o 
  29   7   4      884.51      863.50     86.56 o 
 -30   8   4       75.43       55.30     52.14 o 
 -28   8   4      543.19      647.29     89.26 o 
 -26   8   4       82.61       90.03     62.33 o 
 -24   8   4        0.09        0.74     33.61 o 
 -22   8   4      444.02      389.33     47.90 o 
 -20   8   4      612.15      737.77     53.61 o 
 -18   8   4      648.07      664.05     39.16 o 
 -16   8   4       52.20      103.08     28.56 o 
 -14   8   4       70.69       84.63     20.53 o 
 -12   8   4     1375.13     1254.82     27.51 o 
 -10   8   4     1990.67     1975.80     38.87 o 
  -8   8   4      917.44      883.88     47.05 o 
  -6   8   4        7.79       24.80     11.05 o 
  -4   8   4     2143.80     2092.98     28.95 o 
  -2   8   4        2.90        6.13     18.06 o 
   0   8   4     1170.55     1178.95     29.85 o 
   2   8   4     7674.57     8657.50    100.21 o 
   4   8   4     1245.80     1539.26     37.66 o 
   6   8   4     1177.90     1069.49     37.98 o 
   8   8   4      273.22      224.36     48.40 o 
  10   8   4     1054.71     1104.29     47.35 o 
  12   8   4     2289.91     2601.26     58.67 o 
  14   8   4     1573.70     1472.19     55.96 o 
  16   8   4     4711.52     4978.00     81.96 o 
  18   8   4     1570.72     1685.69     74.03 o 
  20   8   4       56.83       11.22     39.68 o 
  22   8   4       28.37       30.81     51.47 o 
  24   8   4       22.41       24.82     50.19 o 
  26   8   4       22.80       23.78     64.20 o 
  28   8   4      550.90      653.03     79.31 o 
 -27   9   4      551.40      342.43     96.76 o 
 -25   9   4       65.47       76.90     51.46 o 
 -23   9   4      427.64      447.67     54.24 o 
 -21   9   4      942.92      903.90     63.64 o 
 -19   9   4     5831.64     5287.85    137.04 o 
 -17   9   4     3277.88     3150.10     96.10 o 
 -15   9   4      576.24      610.77     31.23 o 
 -13   9   4      805.20      734.83     36.05 o 
 -11   9   4      416.80      407.06     24.50 o 
  -9   9   4      708.37      833.39     39.67 o 
  -7   9   4      376.93      312.73     32.43 o 
  -5   9   4     1678.51     1460.10     35.92 o 
  -3   9   4     1725.26     1734.23     32.15 o 
  -1   9   4     1470.66     1517.44     33.41 o 
   1   9   4     4375.08     4665.19     55.93 o 
   3   9   4      560.43      485.63     26.90 o 
   5   9   4     4092.81     4146.63     58.61 o 
   7   9   4     1309.48     1148.98     38.98 o 
   9   9   4     1029.89     1139.03     56.56 o 
  11   9   4     3571.77     3724.86     74.57 o 
  13   9   4     2485.47     2725.13     68.62 o 
  15   9   4     2671.01     2761.44     67.87 o 
  17   9   4       53.00       90.91     38.55 o 
  19   9   4      874.65     1098.35     73.48 o 
  21   9   4      658.36     1086.51     70.42 o 
  23   9   4       88.67       85.02     50.10 o 
  25   9   4      196.35      200.96     55.84 o 
 -26  10   4      481.99      686.28    173.93 o 
 -24  10   4      262.62      339.37    100.99 o 
 -22  10   4        6.48       58.35     76.01 o 
 -20  10   4     2368.68     2074.91    218.31 o 
 -18  10   4      288.68      277.15     49.71 o 
 -16  10   4     3094.61     2945.49    101.54 o 
 -14  10   4      494.43      480.85     39.25 o 
 -12  10   4       27.54        9.28     12.32 o 
 -10  10   4     5820.94     5698.75     87.50 o 
  -8  10   4      114.94       89.16     31.89 o 
  -6  10   4     4267.04     4284.35     73.41 o 
  -4  10   4      313.01      292.77     17.22 o 
  -2  10   4     6649.70     6520.90     99.14 o 
   0  10   4      171.73      232.77     22.99 o 
   2  10   4     2687.53     2596.57     46.44 o 
   4  10   4     3473.39     3747.66     50.86 o 
   6  10   4     2841.97     3158.13     63.11 o 
   8  10   4     2928.59     2974.77     55.14 o 
  10  10   4     1571.12     1698.08     56.50 o 
  12  10   4      164.81      139.85     44.48 o 
  14  10   4     3225.92     3564.59     86.07 o 
  16  10   4      619.97      632.11     55.93 o 
  18  10   4     5335.70     5358.40    108.74 o 
  20  10   4      590.92      577.61     61.94 o 
  22  10   4     2459.66     2396.61     85.57 o 
  24  10   4      308.10      290.79     55.75 o 
 -23  11   4      522.09      495.27    129.57 o 
 -21  11   4      191.78      139.52     87.11 o 
 -19  11   4       80.33       87.41     44.34 o 
 -17  11   4       72.05       75.63     35.44 o 
 -15  11   4      870.84      754.02     46.25 o 
 -13  11   4      600.86      659.66     49.87 o 
 -11  11   4      341.11      284.63     37.20 o 
  -9  11   4     2059.88     2205.52     68.46 o 
  -7  11   4     2202.03     2186.86     71.60 o 
  -5  11   4      236.97      131.71     20.51 o 
  -3  11   4      634.82      660.44     30.37 o 
  -1  11   4        1.94       -7.10     16.52 o 
   1  11   4     1409.52     1329.82     36.04 o 
   3  11   4      598.82      545.02     37.06 o 
   5  11   4      125.19      106.08     28.33 o 
   7  11   4     1267.14     1338.95     44.89 o 
   9  11   4     2369.39     2083.74    116.99 o 
  11  11   4       47.02       68.79     40.87 o 
  13  11   4      728.42      748.46     65.29 o 
  15  11   4      187.81      140.97     43.98 o 
  17  11   4     1211.45     1458.27     72.69 o 
  19  11   4      621.06      413.17     77.20 o 
  21  11   4        1.46       37.13     49.94 o 
 -20  12   4      535.99      371.74    155.29 o 
 -18  12   4        4.19       -9.53     51.85 o 
 -16  12   4       90.17      109.44     42.04 o 
 -14  12   4      614.06      544.33     57.34 o 
 -12  12   4     1424.95     1623.86     64.52 o 
 -10  12   4      335.18      349.56     46.29 o 
  -8  12   4      674.28      637.41     64.31 o 
  -6  12   4      995.38      753.90     92.63 o 
  -4  12   4      134.66      210.05     49.09 o 
  -2  12   4     3746.17     3958.60     72.08 o 
   0  12   4      801.04      727.55     43.03 o 
   2  12   4     2287.93     1911.79     54.69 o 
   4  12   4      923.98      988.61     48.39 o 
   6  12   4        4.68        8.39     23.48 o 
   8  12   4      114.71       88.75     29.34 o 
  10  12   4       13.17       23.54     30.08 o 
  12  12   4      156.56      129.43     43.63 o 
  14  12   4        1.91       -9.27     37.34 o 
  16  12   4       13.38       -2.60     34.83 o 
  18  12   4      982.18      702.49     98.28 o 
 -17  13   4      357.16      288.08     78.88 o 
 -15  13   4        1.59       26.78     53.48 o 
 -13  13   4     2601.56     2577.55    133.46 o 
 -11  13   4        3.98      -31.23     60.41 o 
  -9  13   4     2425.24     2673.68     70.91 o 
  -7  13   4      137.17      104.65     42.78 o 
  -5  13   4     2412.35     2470.31     71.53 o 
  -3  13   4      936.83      771.34     46.76 o 
  -1  13   4      703.84      776.75     51.71 o 
   1  13   4      683.36      735.65     80.93 o 
   3  13   4        6.86       -0.73     24.52 o 
   5  13   4     1809.64     1582.34     67.88 o 
   7  13   4      166.34      133.55     51.25 o 
   9  13   4      320.29      157.22     64.04 o 
  11  13   4      704.23      311.54    113.71 o 
  13  13   4        4.19        5.19     40.92 o 
  15  13   4     1597.01     1307.84    742.78 o 
 -10  14   4       10.70        0.74     34.59 o 
  -8  14   4        2.17        8.42     35.28 o 
  -6  14   4      387.66      276.82     44.37 o 
  -4  14   4       17.34      -20.01     34.48 o 
  -2  14   4       40.93       37.44     36.94 o 
   0  14   4      284.99      131.72     51.87 o 
   2  14   4       21.11        7.35     30.67 o 
   4  14   4      289.06      313.45     93.01 o 
   6  14   4      512.62      567.38    109.75 o 
 -35   1   5      167.84      103.57     63.63 o 
 -33   1   5      402.70      353.37     55.40 o 
 -31   1   5      215.91      208.22     47.75 o 
 -29   1   5     3905.90     3665.80     82.28 o 
 -27   1   5     4435.87     4374.75     74.16 o 
 -25   1   5     5343.63     5617.75     77.98 o 
 -23   1   5     3614.15     3643.29     68.82 o 
 -21   1   5     7880.41     7530.90     90.37 o 
 -19   1   5     9347.87     8782.25     97.62 o 
 -17   1   5       50.08       35.77     26.31 o 
 -15   1   5    11192.80    10889.65     82.75 o 
 -13   1   5       12.26       60.11     22.57 o 
 -11   1   5    32892.40    31882.89    177.26 o 
  -9   1   5      878.47     1062.23     19.05 o 
  -7   1   5     9590.59    10765.38     52.47 o 
  -5   1   5   168287.09   165653.72   2277.77 o 
  -3   1   5    14827.66    16689.97     98.97 o 
  -1   1   5     1170.45     1095.24     31.76 o 
   1   1   5     2258.57     2137.39     51.46 o 
   3   1   5     5988.70     5148.05     84.57 o 
   5   1   5      556.36      822.37     63.09 o 
   7   1   5    15004.49    15465.10    137.07 o 
   9   1   5    46278.79    44341.11    295.55 o 
  11   1   5     4759.14     5650.04     88.40 o 
  13   1   5    17776.86    16636.48    157.92 o 
  15   1   5      547.86      788.43     74.06 o 
  17   1   5     6179.44     6750.17    123.79 o 
  19   1   5     6288.77     5525.01    123.71 o 
  21   1   5     3711.00     3325.92    122.54 o 
  23   1   5      702.54      633.08     86.14 o 
  25   1   5     1216.77     1374.18    121.93 o 
  27   1   5     1117.75     1285.85    100.17 o 
  29   1   5     2766.52     3064.37    140.35 o 
  31   1   5      508.48      218.43     76.20 o 
  33   1   5      166.01      117.78     77.02 o 
 -34   2   5        3.55      -25.36     44.22 o 
 -32   2   5     1784.61     1882.59     80.43 o 
 -30   2   5      621.58      703.80     53.45 o 
 -28   2   5     1504.23     1704.78     65.06 o 
 -26   2   5     2332.81     2705.65     86.32 o 
 -24   2   5       54.15       94.84     47.27 o 
 -22   2   5    16094.39    15201.61    142.47 o 
 -20   2   5    16100.32    15496.40    133.09 o 
 -18   2   5    12925.23    12228.58    102.16 o 
 -16   2   5     1296.97     1207.93     40.24 o 
 -14   2   5    20208.60    20693.71    137.08 o 
 -12   2   5    14877.25    15666.81     95.43 o 
 -10   2   5      708.91      789.67     19.97 o 
  -8   2   5    21440.06    21245.27    114.96 o 
  -6   2   5    41684.78    38870.03    243.77 o 
  -4   2   5    28449.01    26760.57    184.41 o 
  -2   2   5    23881.01    23459.12    145.95 o 
   0   2   5    19309.28    19078.00    169.84 o 
   2   2   5      175.24      210.52     95.01 o 
   4   2   5      126.84      238.02     41.58 o 
   6   2   5    10367.33     9241.33     97.00 o 
   8   2   5      976.73     1152.00     55.29 o 
  10   2   5       20.36       28.69     34.42 o 
  12   2   5    39461.70    39501.84    308.64 o 
  14   2   5      333.21      319.09     54.68 o 
  16   2   5    26062.62    24321.84    224.44 o 
  18   2   5     1332.01     1558.22     90.61 o 
  20   2   5    13415.58    13213.98    175.92 o 
  22   2   5     3817.95     3731.78    124.82 o 
  24   2   5       12.72       40.84     58.34 o 
  26   2   5      335.71      437.74     82.29 o 
  28   2   5       59.25      115.57     59.76 o 
  30   2   5      119.35      149.38     70.26 o 
  32   2   5      208.90      194.18     77.81 o 
 -35   3   5      372.61      344.70     68.73 o 
 -33   3   5      317.36      307.21     62.12 o 
 -31   3   5        0.01      -10.35     35.38 o 
 -29   3   5      564.13      632.67     58.58 o 
 -27   3   5     1277.35     1375.92     77.76 o 
 -25   3   5      140.71       58.34     45.30 o 
 -23   3   5     1688.13     1633.35     84.26 o 
 -21   3   5        2.82       10.41     32.38 o 
 -19   3   5     4134.00     4700.45     74.85 o 
 -17   3   5      401.45      470.74     38.20 o 
 -15   3   5     1264.18     1193.69     47.09 o 
 -13   3   5      986.46      977.65     28.08 o 
 -11   3   5     1682.88     1745.47     33.50 o 
  -9   3   5     6956.38     7039.70     47.63 o 
  -7   3   5        2.51       16.62      8.22 o 
  -5   3   5     7460.97     7434.84     40.42 o 
  -3   3   5     2365.99     2123.00     29.30 o 
  -1   3   5      288.01      333.59     11.29 o 
   1   3   5    51437.68    51397.92    344.71 o 
   3   3   5     1341.64     1562.33     42.00 o 
   5   3   5       70.21      258.88     25.78 o 
   7   3   5        0.61       13.02     29.24 o 
   9   3   5       88.50      188.31     38.17 o 
  11   3   5     3562.71     3700.86     88.66 o 
  13   3   5     1711.44     1950.22     81.32 o 
  15   3   5       27.36       88.02     51.27 o 
  17   3   5     1091.04     1296.07     88.06 o 
  19   3   5     2861.02     3196.23    107.37 o 
  21   3   5      206.13      256.83     61.87 o 
  23   3   5       44.66       13.87     46.94 o 
  25   3   5      388.03      378.95     66.53 o 
  27   3   5        1.87       -3.88     40.54 o 
  29   3   5       25.52      -45.60     60.99 o 
  31   3   5      121.55      144.19     68.45 o 
 -34   4   5      405.83      319.04     55.72 o 
 -32   4   5      207.17      336.00     63.44 o 
 -30   4   5     4648.65     4569.25    106.62 o 
 -28   4   5     1566.88     1563.03     91.90 o 
 -26   4   5     3372.91     3638.68     86.56 o 
 -24   4   5     2030.63     1923.36     79.67 o 
 -22   4   5     4103.61     4133.21     77.55 o 
 -20   4   5    10778.07    10718.46    119.38 o 
 -18   4   5     3262.08     3070.04     72.34 o 
 -16   4   5     4602.43     4331.41     57.22 o 
 -14   4   5     7441.31     7739.84     63.98 o 
 -12   4   5    14475.88    13903.21     92.05 o 
 -10   4   5     5300.34     5736.20     56.52 o 
  -8   4   5     7591.41     7606.14     46.00 o 
  -6   4   5    58019.67    58300.41    533.53 o 
  -4   4   5     9209.78     7498.06     59.47 o 
  -2   4   5     3766.03     3730.92     39.61 o 
   0   4   5     2594.57     2418.83     22.57 o 
   2   4   5      644.88      707.05     22.93 o 
   4   4   5    10753.50     8878.03     69.12 o 
   6   4   5     8106.79     7390.00     68.48 o 
   8   4   5    34785.93    36147.68    222.18 o 
  10   4   5     6785.71     6168.56     70.96 o 
  12   4   5     4331.91     4273.13     74.43 o 
  14   4   5      343.90      506.87     49.05 o 
  16   4   5    11818.75    11390.47    120.94 o 
  18   4   5      407.17      351.70     57.87 o 
  20   4   5     1819.12     1870.03     84.25 o 
  22   4   5       20.82       13.57     42.57 o 
  24   4   5      398.44      244.03     58.33 o 
  26   4   5     1463.91     1169.16     83.81 o 
  28   4   5      426.84      406.69     71.36 o 
  30   4   5      618.11      610.22     83.33 o 
  32   4   5       52.96       45.47     69.32 o 
 -33   5   5     2057.38     2137.42    131.45 o 
 -31   5   5      697.57      685.39     67.74 o 
 -29   5   5     3719.09     4161.81    106.71 o 
 -27   5   5      854.22      671.81     59.76 o 
 -25   5   5     5196.93     4976.14     90.64 o 
 -23   5   5     3945.66     4283.15     90.19 o 
 -21   5   5     2001.75     1928.82     55.85 o 
 -19   5   5     1433.63     1517.75     47.41 o 
 -17   5   5     2978.65     3160.24     52.96 o 
 -15   5   5      755.00      724.13     31.54 o 
 -13   5   5    11467.18    12848.15     88.95 o 
 -11   5   5     2010.92     1853.75     32.11 o 
  -9   5   5     1092.33      650.04     20.12 o 
  -7   5   5    21095.21    20259.46    136.29 o 
  -5   5   5    19749.13    20184.48    130.57 o 
  -3   5   5    13758.96    14300.87    172.89 o 
  -1   5   5    11267.16    10110.04     59.32 o 
   1   5   5     3566.43     5035.14     39.34 o 
   3   5   5    17896.60    16734.62    103.57 o 
   5   5   5     1127.50     1089.20     29.75 o 
   7   5   5     3201.90     2909.26     48.62 o 
   9   5   5    15932.60    16945.76    123.38 o 
  11   5   5     4517.03     4123.52     64.81 o 
  13   5   5    18857.68    18558.57    156.13 o 
  15   5   5       14.73       29.45     41.28 o 
  17   5   5     3019.56     2826.16     81.38 o 
  19   5   5      497.91      509.29     65.71 o 
  21   5   5      221.46      227.33     59.87 o 
  23   5   5     9863.59     9730.04    150.01 o 
  25   5   5       32.96        0.41     41.00 o 
  27   5   5     4626.22     5297.71    125.84 o 
  29   5   5      284.31      245.28     79.15 o 
  31   5   5      745.18      747.50     84.43 o 
 -32   6   5        1.65       13.06     50.09 o 
 -30   6   5     1364.14     1306.19     87.47 o 
 -28   6   5      134.28       19.13     40.11 o 
 -26   6   5      125.55      171.31     46.97 o 
 -24   6   5      507.80      605.72     63.64 o 
 -22   6   5     5014.10     5539.44    100.48 o 
 -20   6   5        9.56        9.25     35.72 o 
 -18   6   5        3.55        5.58     24.46 o 
 -16   6   5      945.22     1041.63     45.51 o 
 -14   6   5     8644.52     8628.26     86.64 o 
 -12   6   5     8763.08     9192.85     76.27 o 
 -10   6   5      704.54      919.43     24.80 o 
  -8   6   5     1865.86     1920.79     52.25 o 
  -6   6   5       45.34      188.21     24.12 o 
  -4   6   5    15097.06    15357.06    136.36 o 
  -2   6   5      366.78      339.03     16.26 o 
   0   6   5     3973.13     3779.25     34.65 o 
   2   6   5    15743.13    16821.74     97.27 o 
   4   6   5     4205.31     4772.97     46.02 o 
   6   6   5      330.83      243.78     28.54 o 
   8   6   5     3083.91     3514.03     55.59 o 
  10   6   5     4571.72     4802.80     80.79 o 
  12   6   5      893.31      903.16     49.39 o 
  14   6   5      116.21      108.16     37.80 o 
  16   6   5      465.77      500.11     52.32 o 
  18   6   5      186.79      300.95     52.82 o 
  20   6   5      209.05      180.87     52.87 o 
  22   6   5      510.48      368.66     79.96 o 
  24   6   5      128.77      107.57     55.45 o 
  26   6   5      474.58      598.65     74.34 o 
  28   6   5       76.31      102.19     60.54 o 
  30   6   5     1552.39     1483.80    100.44 o 
 -31   7   5      365.03      396.85     60.87 o 
 -29   7   5      352.95      257.01     65.79 o 
 -27   7   5      662.60      543.52     54.02 o 
 -25   7   5     1211.98     1362.53     60.94 o 
 -23   7   5       10.75       28.34     38.38 o 
 -21   7   5     4960.73     5159.42     90.58 o 
 -19   7   5      185.08      275.40     34.94 o 
 -17   7   5       61.26       86.00     26.32 o 
 -15   7   5     8168.89     8361.38     78.32 o 
 -13   7   5      664.07      664.47     27.53 o 
 -11   7   5     1185.75     1159.00     23.40 o 
  -9   7   5       31.63       28.19      7.85 o 
  -7   7   5      265.65      309.98     25.51 o 
  -5   7   5    11300.51    12173.74     99.63 o 
  -3   7   5     1304.97     1195.24     26.47 o 
  -1   7   5     4408.16     3975.25     47.81 o 
   1   7   5      290.23      385.39     25.51 o 
   3   7   5      517.21      604.25     39.66 o 
   5   7   5    22534.12    22473.92    137.94 o 
   7   7   5     1910.74     1589.09     40.45 o 
   9   7   5     8383.14     8498.62     89.47 o 
  11   7   5       90.10      108.02     35.90 o 
  13   7   5     1283.39     1341.62     60.94 o 
  15   7   5     3083.80     3193.94     78.42 o 
  17   7   5     5299.31     5803.81    107.05 o 
  19   7   5     1624.44     1670.64     77.72 o 
  21   7   5     7887.98     8013.41    116.37 o 
  23   7   5      372.36      313.21     62.70 o 
  25   7   5      186.77      128.80     58.12 o 
  27   7   5     1405.01     1600.60     99.73 o 
  29   7   5      178.48      149.16     71.39 o 
 -30   8   5       63.56       62.47     48.53 o 
 -28   8   5      185.13       98.37     59.94 o 
 -26   8   5       18.68        2.56     35.86 o 
 -24   8   5     2113.52     1974.83     86.07 o 
 -22   8   5     7437.93     7459.31    159.90 o 
 -20   8   5     4970.30     4685.37     72.26 o 
 -18   8   5     1549.70     1724.10     41.28 o 
 -16   8   5       74.48       86.88     22.83 o 
 -14   8   5     1326.20     1204.59     37.49 o 
 -12   8   5    15253.16    14751.41    149.96 o 
 -10   8   5     7169.08     7114.71     74.35 o 
  -8   8   5    29257.23    30441.12    204.63 o 
  -6   8   5        7.88        6.89     18.74 o 
  -4   8   5      179.12      144.72     20.23 o 
  -2   8   5    10784.87    11179.19     86.01 o 
   0   8   5        4.46        3.28     13.57 o 
   2   8   5    28193.48    29011.02    184.83 o 
   4   8   5      218.35      307.17     35.72 o 
   6   8   5       46.78       61.09     28.79 o 
   8   8   5     9548.15     9115.32     92.07 o 
  10   8   5     1597.43     1579.82     50.67 o 
  12   8   5     4142.33     4587.95     76.56 o 
  14   8   5    13681.33    13730.76    136.01 o 
  16   8   5      489.95      487.35     49.04 o 
  18   8   5      128.81       80.51     51.12 o 
  20   8   5     1918.77     2091.28     71.24 o 
  22   8   5     4592.79     4500.77     94.61 o 
  24   8   5     1240.66     1257.19     95.30 o 
  26   8   5       55.00       94.05     53.88 o 
 -27   9   5       11.75       22.40     49.87 o 
 -25   9   5      370.22      263.43     78.00 o 
 -23   9   5      208.81      198.43     34.00 o 
 -21   9   5       19.95       -5.56     19.71 o 
 -19   9   5     1920.62     1929.53     88.36 o 
 -17   9   5     1175.44      846.17     58.01 o 
 -15   9   5     4182.03     4245.69     74.25 o 
 -13   9   5      148.29      137.06     16.64 o 
 -11   9   5     3735.57     3574.25     64.80 o 
  -9   9   5      238.94      271.93     36.09 o 
  -7   9   5     3440.87     3269.94     60.68 o 
  -5   9   5     9554.89     9579.60    101.75 o 
  -3   9   5     4691.75     4753.73     45.73 o 
  -1   9   5     2004.61     1882.10     40.26 o 
   1   9   5      512.60      555.79     28.38 o 
   3   9   5     1191.80     1073.72     34.68 o 
   5   9   5     2736.67     2749.38     49.45 o 
   7   9   5     5875.74     5416.38     78.71 o 
   9   9   5     1706.80     1912.35     68.41 o 
  11   9   5        9.18       -8.42     27.08 o 
  13   9   5     1092.18     1295.27     53.94 o 
  15   9   5     1519.43     1680.41     63.14 o 
  17   9   5      917.29      819.47     65.22 o 
  19   9   5     1602.91     1651.00     70.02 o 
  21   9   5      319.47      276.17     51.80 o 
  23   9   5     2682.12     2757.43     85.33 o 
  25   9   5       27.17       91.69     54.90 o 
 -26  10   5       13.17      -78.33     91.60 o 
 -24  10   5      164.87      278.34     96.94 o 
 -22  10   5        0.86       42.04     92.68 o 
 -20  10   5      435.18      530.08     94.42 o 
 -18  10   5     2188.01     2334.05     73.33 o 
 -16  10   5     3880.43     3368.49    130.21 o 
 -14  10   5     1686.96     1732.19     84.08 o 
 -12  10   5       20.42       43.24     29.16 o 
 -10  10   5     1040.06     1083.99     46.01 o 
  -8  10   5     1799.34     1647.52     49.88 o 
  -6  10   5     3230.21     3507.30     62.18 o 
  -4  10   5      278.11      243.26     33.95 o 
  -2  10   5       54.09      101.07     18.99 o 
   0  10   5      179.20      170.05     24.50 o 
   2  10   5    12831.16    12306.98    119.49 o 
   4  10   5      230.41      189.23     28.24 o 
   6  10   5     7705.24     7652.61     82.90 o 
   8  10   5      352.05      344.88     37.01 o 
  10  10   5       63.11       68.19     35.79 o 
  12  10   5      414.31      300.02     57.22 o 
  14  10   5     2423.02     2619.83     81.59 o 
  16  10   5      960.31      822.04    100.76 o 
  18  10   5      138.71      108.71     42.24 o 
  20  10   5     1717.12     1854.53     70.33 o 
  22  10   5      653.82      709.52     61.77 o 
  24  10   5        8.81      -11.58     45.90 o 
 -23  11   5     1637.52     1872.27    138.98 o 
 -21  11   5      625.43      685.30    126.96 o 
 -19  11   5      455.87      464.83     87.33 o 
 -17  11   5      558.63      494.60     60.39 o 
 -15  11   5      224.11      196.80     36.24 o 
 -13  11   5     2315.56     2191.37     65.81 o 
 -11  11   5      178.68      204.70     51.08 o 
  -9  11   5     1828.24     1982.22     59.19 o 
  -7  11   5       51.83      117.30     32.95 o 
  -5  11   5     3432.63     3239.72     95.08 o 
  -3  11   5     2744.37     2583.36    106.32 o 
  -1  11   5     4969.72     4953.21     88.48 o 
   1  11   5      952.49      906.86     33.79 o 
   3  11   5    10967.65    10755.82    175.19 o 
   5  11   5     2032.83     1989.04     43.57 o 
   7  11   5     1058.70      909.28    109.16 o 
   9  11   5     4681.53     4774.28     90.57 o 
  11  11   5      318.90      300.74     39.75 o 
  13  11   5     2233.42     2363.65     91.05 o 
  15  11   5       33.69       16.89     45.76 o 
  17  11   5      959.40      865.36     70.81 o 
  19  11   5     5632.94     5926.17    125.35 o 
  21  11   5       25.74       38.41     53.71 o 
 -20  12   5       38.34       64.23     80.37 o 
 -18  12   5      198.60      172.46     62.98 o 
 -16  12   5     1045.78     1153.60     98.01 o 
 -14  12   5     4406.81     4654.17    122.46 o 
 -12  12   5      338.36      307.59     42.24 o 
 -10  12   5      564.09      460.51     68.62 o 
  -8  12   5      633.30      791.70     68.20 o 
  -6  12   5     1946.45     2100.44     61.55 o 
  -4  12   5     1996.27     2104.55     58.19 o 
  -2  12   5     1472.49     1187.82    144.95 o 
   0  12   5      383.69      267.45     23.77 o 
   2  12   5      873.22      950.19     50.83 o 
   4  12   5       54.33       56.62     29.01 o 
   6  12   5     2148.13     2312.90     53.88 o 
   8  12   5        8.31       25.58     34.09 o 
  10  12   5     2616.31     2653.52     78.55 o 
  12  12   5      578.30      441.60    118.55 o 
  14  12   5      163.52      122.78     48.26 o 
  16  12   5      793.44      505.16    129.93 o 
  18  12   5        1.16        1.39     49.27 o 
 -17  13   5      145.10       94.25     59.89 o 
 -15  13   5       53.17       16.33     63.92 o 
 -13  13   5       17.26      -63.59     67.28 o 
 -11  13   5      100.29       46.10     52.08 o 
  -9  13   5       44.15       90.24     37.55 o 
  -7  13   5      207.95      277.48     48.12 o 
  -5  13   5      102.21      103.89     35.67 o 
  -3  13   5      754.34      656.24     51.59 o 
  -1  13   5        4.72       61.59     32.95 o 
   1  13   5      225.54      172.89     46.05 o 
   3  13   5      191.05      158.82     54.50 o 
   5  13   5       10.02        2.55     42.23 o 
   7  13   5      639.83      246.55     79.35 o 
   9  13   5      295.74      182.94     51.91 o 
  11  13   5     1070.84     1011.15    117.88 o 
  13  13   5       43.60       -5.24     39.70 o 
 -10  14   5       49.36       67.09     55.34 o 
  -8  14   5     1201.14     1100.79     63.52 o 
  -6  14   5       10.97       12.21     31.67 o 
  -4  14   5       31.66       27.14     33.83 o 
  -2  14   5     1073.49      539.39    192.47 o 
   0  14   5        4.88       12.03     33.43 o 
   2  14   5     2113.85     2140.83     84.49 o 
   4  14   5       29.49      -10.83     33.17 o 
 -36   0   6     2715.46     2974.79    145.87 o 
 -34   0   6     4148.33     4221.55    200.63 o 
 -32   0   6      121.48      211.52     71.23 o 
 -30   0   6      960.49     1012.91     76.16 o 
 -28   0   6     4716.04     4791.46    188.62 o 
 -26   0   6     3750.77     3609.20    152.46 o 
 -24   0   6    27455.88    26255.16    252.50 o 
 -22   0   6     4140.02     4649.44     93.66 o 
 -20   0   6    11266.92    10723.50    122.30 o 
 -18   0   6     2496.41     2451.41     62.21 o 
 -16   0   6    15341.43    15582.29    155.49 o 
 -14   0   6    20047.15    16592.06    139.60 o 
 -12   0   6     1071.28     1214.86     37.91 o 
 -10   0   6    42463.57    43406.24    289.11 o 
  -8   0   6     1899.74     2343.88     29.21 o 
  -6   0   6      579.73     1202.91     25.22 o 
  -4   0   6    31157.13    25875.59    199.69 o 
  -2   0   6    63082.20    59382.27    482.60 o 
   0   0   6   695020.31   725196.63   7243.12 o 
   2   0   6     9711.93    10253.20    179.54 o 
   4   0   6     1189.43     1323.89    112.12 o 
   6   0   6   116988.12   119674.10   4073.90 o 
   8   0   6    14250.47    13625.28    180.07 o 
  10   0   6    13026.12    12296.04    181.42 o 
  12   0   6       92.42       72.28     63.22 o 
  14   0   6     5706.85     4256.32    213.76 o 
  16   0   6     2733.56     3059.87    158.45 o 
  18   0   6    13980.43    13330.39    276.27 o 
  20   0   6    18148.77    18803.65    423.18 o 
  22   0   6     2722.14     3321.56    181.78 o 
  24   0   6     1456.02     1749.19    181.00 o 
  26   0   6        1.05       52.08    135.79 o 
  28   0   6     1587.15     1754.08    201.49 o 
  30   0   6     2680.21     2498.71    179.77 o 
  32   0   6      496.80      574.96    166.28 o 
 -35   1   6        3.40      -11.39     39.68 o 
 -33   1   6        1.93       16.22     40.57 o 
 -31   1   6      869.42      966.90     65.52 o 
 -29   1   6      545.68      613.90     47.99 o 
 -27   1   6     1494.65     1540.37     63.30 o 
 -25   1   6       88.50       73.97     34.94 o 
 -23   1   6     6703.88     6244.35     76.65 o 
 -21   1   6       26.56       65.93     27.24 o 
 -19   1   6     4131.64     4138.66     52.17 o 
 -17   1   6      134.77      333.02     29.11 o 
 -15   1   6     2700.51     2956.54     36.27 o 
 -13   1   6     4604.26     4425.22     43.27 o 
 -11   1   6     5984.46     5967.35     38.86 o 
  -9   1   6     2332.13     2272.67     24.31 o 
  -7   1   6   181030.86   174042.75   2044.01 o 
  -5   1   6    56731.03    56293.01    567.71 o 
  -3   1   6     2097.96     1896.87     42.33 o 
  -1   1   6    54184.02    56741.59    331.22 o 
   1   1   6    98385.97   100075.39    636.28 o 
   3   1   6    57882.98    58230.04    378.81 o 
   5   1   6      781.35     1005.05     62.50 o 
   7   1   6    14943.28    13984.18    136.27 o 
   9   1   6    20209.89    19307.05    160.79 o 
  11   1   6     1760.99     1695.94     74.00 o 
  13   1   6     5625.55     5375.38     99.69 o 
  15   1   6      515.46      514.14     65.91 o 
  17   1   6    17197.19    16849.85    338.60 o 
  19   1   6     6065.30     6389.14    147.65 o 
  21   1   6     5636.67     5195.73    131.24 o 
  23   1   6     5543.86     5114.75    128.53 o 
  25   1   6     2165.48     2011.39    107.47 o 
  27   1   6     2871.32     2726.17    172.42 o 
  29   1   6     2310.68     2075.62    119.63 o 
  31   1   6       89.80      106.35     90.07 o 
 -34   2   6       18.74      -23.08     39.27 o 
 -32   2   6       28.27       32.00     38.18 o 
 -30   2   6      623.57      771.16     61.09 o 
 -28   2   6     4964.82     5095.94     99.83 o 
 -26   2   6       23.43        1.17     27.16 o 
 -24   2   6     1870.93     1765.41     49.72 o 
 -22   2   6      172.50      194.37     37.42 o 
 -20   2   6     2230.73     1904.37     52.28 o 
 -18   2   6     9730.03    10423.06     91.17 o 
 -16   2   6    11120.41    11313.17     91.84 o 
 -14   2   6     6662.62     5842.77     59.35 o 
 -12   2   6      237.36      414.90     21.00 o 
 -10   2   6      245.90      260.30     16.76 o 
  -8   2   6    12489.85    11685.67     66.04 o 
  -6   2   6     6865.89     7223.70     40.08 o 
  -4   2   6     1688.19      933.96     68.96 o 
  -2   2   6    77659.70    76995.04    450.08 o 
   0   2   6     6478.81     7149.08     79.98 o 
   2   2   6    30176.34    30313.27    220.42 o 
   4   2   6     1058.08      893.43     48.57 o 
   6   2   6     6836.80     6113.47     85.76 o 
   8   2   6     5203.91     4246.58     84.67 o 
  10   2   6    14197.07    16098.83    146.68 o 
  12   2   6    12624.63    11882.00    132.72 o 
  14   2   6    23108.55    22698.70    234.09 o 
  16   2   6    12497.71    11426.84    152.67 o 
  18   2   6    12519.40    11978.52    184.90 o 
  20   2   6     4031.41     3804.90    115.53 o 
  22   2   6     2484.00     2223.84    100.33 o 
  24   2   6       13.96       20.51     63.59 o 
  26   2   6       17.79        0.24     51.65 o 
  28   2   6      122.46       76.90     62.22 o 
  30   2   6       19.74      -46.93     58.92 o 
  32   2   6        3.66      -20.45     67.96 o 
 -35   3   6     1956.04     1978.39     80.67 o 
 -33   3   6       28.28       29.40     44.93 o 
 -31   3   6      532.32      599.70     55.83 o 
 -29   3   6     3276.62     3323.27     69.66 o 
 -27   3   6        5.44       25.61     40.55 o 
 -25   3   6     7004.24     6708.76    102.86 o 
 -23   3   6      753.16      834.57     61.86 o 
 -21   3   6     3844.61     3898.42     84.35 o 
 -19   3   6      554.77      587.82     41.70 o 
 -17   3   6     2757.89     2421.19     59.58 o 
 -15   3   6    17129.97    16605.04    101.84 o 
 -13   3   6     9971.87     9870.74     77.21 o 
 -11   3   6    30909.75    29466.09    161.79 o 
  -9   3   6     7532.28     7628.17     51.26 o 
  -7   3   6     5724.87     5408.74     48.56 o 
  -5   3   6    14163.39    15795.63    115.17 o 
  -3   3   6     6680.00     6973.66     57.42 o 
  -1   3   6    33710.38    32403.14    160.78 o 
   1   3   6      106.52      283.78     22.59 o 
   3   3   6     7954.61     6521.92     56.86 o 
   5   3   6    14756.93    13641.13    111.66 o 
   7   3   6    12119.99    11335.10    114.98 o 
   9   3   6    47480.30    47553.30    333.21 o 
  11   3   6    27113.74    26654.50    221.78 o 
  13   3   6     7537.86     7303.50    111.68 o 
  15   3   6     3895.07     3339.26     99.61 o 
  17   3   6    13751.85    14882.80    185.11 o 
  19   3   6     5771.78     5821.14    137.28 o 
  21   3   6    17095.84    16936.67    201.90 o 
  23   3   6     2628.91     2495.51    104.59 o 
  25   3   6     5110.27     4793.60    127.36 o 
  27   3   6      280.93      332.43     70.37 o 
  29   3   6      161.89      217.33     68.90 o 
  31   3   6     1989.68     1932.73    111.75 o 
 -34   4   6      153.12      134.63     54.46 o 
 -32   4   6     3598.60     3418.08     99.40 o 
 -30   4   6        4.94        3.69     42.31 o 
 -28   4   6     2483.30     2494.83     86.00 o 
 -26   4   6       60.71       11.80     35.51 o 
 -24   4   6     8963.72     8942.98    135.93 o 
 -22   4   6     3220.39     3444.43    100.20 o 
 -20   4   6     1098.27     1021.50     51.87 o 
 -18   4   6      312.41      286.05     34.41 o 
 -16   4   6     4655.02     4538.96     59.05 o 
 -14   4   6     5321.96     5769.95     58.93 o 
 -12   4   6     7263.46     7490.29     57.83 o 
 -10   4   6    19137.94    19426.08    146.57 o 
  -8   4   6    24978.73    22741.23    135.08 o 
  -6   4   6       34.84       14.78      7.85 o 
  -4   4   6    25135.82    24656.86    165.34 o 
  -2   4   6      874.85      975.33     15.14 o 
   0   4   6       24.57       56.23     11.31 o 
   2   4   6     6777.91     6017.20     51.08 o 
   4   4   6    18342.38    17118.13    108.02 o 
   6   4   6     2664.38     2176.09     42.51 o 
   8   4   6       48.95      151.78     32.61 o 
  10   4   6    13923.47    13878.12    119.58 o 
  12   4   6       11.59       17.81     31.25 o 
  14   4   6    19772.35    20066.48    173.51 o 
  16   4   6     1580.53     1276.62     63.76 o 
  18   4   6     1000.07     1051.46     62.34 o 
  20   4   6      889.75      967.65     65.11 o 
  22   4   6        2.57       15.03     44.11 o 
  24   4   6     2537.84     2780.94    100.15 o 
  26   4   6      374.22      369.55     72.94 o 
  28   4   6     5250.44     5270.15    131.29 o 
  30   4   6       13.80       -6.69     45.89 o 
 -33   5   6        1.70       16.07     42.89 o 
 -31   5   6      182.44      152.79     59.08 o 
 -29   5   6     1890.39     1684.38     81.35 o 
 -27   5   6     4144.56     4214.14     96.02 o 
 -25   5   6       34.13       55.10     48.16 o 
 -23   5   6        0.26       20.44     33.79 o 
 -21   5   6     9277.77     9282.26    103.01 o 
 -19   5   6      118.97      124.65     32.24 o 
 -17   5   6     6764.57     6569.02     72.05 o 
 -15   5   6      241.66      346.91     26.79 o 
 -13   5   6     4819.90     5780.28     63.71 o 
 -11   5   6     3541.56     3908.75     42.16 o 
  -9   5   6        0.63       18.41     15.56 o 
  -7   5   6      153.03      389.53     16.41 o 
  -5   5   6      116.03      418.72     19.41 o 
  -3   5   6       38.01       32.61     21.01 o 
  -1   5   6       71.70       43.30     12.22 o 
   1   5   6     2104.35     2194.84     27.18 o 
   3   5   6     6518.20     6967.69     64.02 o 
   5   5   6    19274.51    19513.20    123.77 o 
   7   5   6        4.24       31.12     26.05 o 
   9   5   6     8533.98     9504.59     95.68 o 
  11   5   6     7268.97     8105.57    109.55 o 
  13   5   6     1326.70     1407.14     55.20 o 
  15   5   6        0.70       12.77     33.43 o 
  17   5   6      810.93      837.53     57.75 o 
  19   5   6      242.65      275.01     51.56 o 
  21   5   6        0.48        9.07     41.65 o 
  23   5   6        5.54       42.05     52.40 o 
  25   5   6       37.28        7.48     47.98 o 
  27   5   6      623.39      751.61     87.39 o 
  29   5   6        3.32      -10.65     64.40 o 
 -32   6   6       71.83       21.55     58.23 o 
 -30   6   6        2.49       27.50     45.55 o 
 -28   6   6     3403.93     3385.66    102.84 o 
 -26   6   6      247.47      250.07     47.02 o 
 -24   6   6     6589.21     7106.65    111.15 o 
 -22   6   6     6146.49     6244.57     89.44 o 
 -20   6   6     2840.88     3109.55     63.51 o 
 -18   6   6      188.38      214.91     31.35 o 
 -16   6   6     2644.33     2757.09     44.33 o 
 -14   6   6    21129.75    20441.41    143.15 o 
 -12   6   6     3329.97     3753.41     38.76 o 
 -10   6   6      741.22      572.68     24.66 o 
  -8   6   6     6307.83     6860.90     62.18 o 
  -6   6   6     8119.92     9554.91     95.04 o 
  -4   6   6    30100.53    30881.22    228.69 o 
  -2   6   6      471.32      666.99     15.14 o 
   0   6   6    23222.24    23164.28    126.55 o 
   2   6   6     2051.34     2228.57     39.50 o 
   4   6   6     1740.09     1564.80     44.65 o 
   6   6   6     1435.18     1184.30     42.02 o 
   8   6   6      166.29      247.02     32.32 o 
  10   6   6    17455.06    17734.62    174.22 o 
  12   6   6      323.90      425.12     41.27 o 
  14   6   6     4581.34     4385.43     84.60 o 
  16   6   6    11806.63    11392.14    124.67 o 
  18   6   6      566.31      667.92     57.43 o 
  20   6   6     3757.13     3785.20     87.08 o 
  22   6   6     3968.09     4072.56    100.69 o 
  24   6   6     1500.10     1484.14     81.63 o 
  26   6   6      219.75      230.40     73.63 o 
  28   6   6      362.98      268.83     73.89 o 
 -31   7   6      119.76      103.99     68.23 o 
 -29   7   6     1014.66     1130.96     71.75 o 
 -27   7   6     1347.10     1712.18     71.44 o 
 -25   7   6     1788.77     1657.97     70.39 o 
 -23   7   6      830.77     1020.49     58.01 o 
 -21   7   6     4803.72     5066.74     76.56 o 
 -19   7   6     2899.59     2980.22     84.50 o 
 -17   7   6      448.94      502.37     34.00 o 
 -15   7   6      111.25      201.55     25.78 o 
 -13   7   6      218.66      129.72     23.40 o 
 -11   7   6     8872.82     8951.21     58.01 o 
  -9   7   6       35.15       51.03     24.26 o 
  -7   7   6    11126.05    10867.87     96.89 o 
  -5   7   6      288.88      315.80     26.04 o 
  -3   7   6    11807.25    12048.14    112.55 o 
  -1   7   6     5139.03     4978.06     41.67 o 
   1   7   6     9600.40    10170.26     73.86 o 
   3   7   6     1662.18     1753.73     29.98 o 
   5   7   6       39.01       52.77     22.57 o 
   7   7   6     1482.58     1350.45     39.62 o 
   9   7   6     1702.75     1590.42     52.95 o 
  11   7   6      358.90      413.66     41.50 o 
  13   7   6     5416.16     5474.55     99.69 o 
  15   7   6    14292.08    14449.39    148.80 o 
  17   7   6     3869.23     3865.01     80.81 o 
  19   7   6        7.39       14.00     39.73 o 
  21   7   6     2592.56     2525.33     81.08 o 
  23   7   6     3110.37     3532.33     92.82 o 
  25   7   6        7.40       56.70     57.51 o 
  27   7   6      352.32      253.16     68.05 o 
 -30   8   6        0.56       31.97     48.78 o 
 -28   8   6        0.77       16.72     36.66 o 
 -26   8   6       17.69      -10.45     31.94 o 
 -24   8   6        5.17        4.97     28.81 o 
 -22   8   6        1.47       14.19     37.19 o 
 -20   8   6      265.63      305.63     37.81 o 
 -18   8   6       70.18       86.89     26.28 o 
 -16   8   6      974.12     1082.45     47.56 o 
 -14   8   6     1371.86     1421.61     25.66 o 
 -12   8   6     2665.15     2795.45     76.41 o 
 -10   8   6      548.00      513.43     33.58 o 
  -8   8   6       76.26       34.70     25.49 o 
  -6   8   6        6.38       13.47     19.73 o 
  -4   8   6       10.80       18.44     23.49 o 
  -2   8   6        2.61        1.47     14.54 o 
   0   8   6     2805.00     2978.80     42.31 o 
   2   8   6     2064.43     2259.10     40.10 o 
   4   8   6     1165.83     1421.64     36.57 o 
   6   8   6     1843.91     1906.16     42.81 o 
   8   8   6     1349.32     1477.20     47.55 o 
  10   8   6      429.13      520.09     45.46 o 
  12   8   6     1248.23     1191.04     54.87 o 
  14   8   6       35.17       52.49     36.47 o 
  16   8   6     7882.10     7443.86    106.91 o 
  18   8   6      378.10      366.22     53.05 o 
  20   8   6     1248.37     1136.87     72.04 o 
  22   8   6      112.92       71.96     48.44 o 
  24   8   6      692.62      563.52     64.51 o 
  26   8   6        7.01        1.75     43.46 o 
 -27   9   6       46.59        6.69     69.47 o 
 -25   9   6      411.76      396.49     92.46 o 
 -23   9   6       38.83       23.91     25.46 o 
 -21   9   6     2978.85     2995.91    129.18 o 
 -19   9   6       76.90       39.42     25.91 o 
 -17   9   6     3063.36     2786.39     70.27 o 
 -15   9   6     4925.75     4792.11     98.99 o 
 -13   9   6     2639.05     2600.50     52.05 o 
 -11   9   6     2292.53     2277.92     51.47 o 
  -9   9   6     5441.95     5261.06     73.24 o 
  -7   9   6      278.50      374.59     32.30 o 
  -5   9   6     2746.25     2679.60     57.02 o 
  -3   9   6       76.41       55.48     29.64 o 
  -1   9   6      612.24      449.97     27.04 o 
   1   9   6     2174.89     2247.82     38.93 o 
   3   9   6     4047.36     4459.39     58.59 o 
   5   9   6     3961.40     3952.58    108.00 o 
   7   9   6    11681.67    11933.24    183.27 o 
   9   9   6     2016.63     2068.61     65.40 o 
  11   9   6     4088.63     4496.52     74.33 o 
  13   9   6      348.45      278.18     50.71 o 
  15   9   6       32.00       44.83     38.31 o 
  17   9   6      820.39      841.37     55.00 o 
  19   9   6      322.72      320.56     50.00 o 
  21   9   6     1148.01     1032.60     80.01 o 
  23   9   6       73.59       67.60     49.23 o 
  25   9   6       42.01       51.11     53.61 o 
 -26  10   6       10.18      -40.28     86.92 o 
 -24  10   6      998.79      938.88    147.61 o 
 -22  10   6        9.59        0.44     56.00 o 
 -20  10   6      723.18      739.01     62.70 o 
 -18  10   6      698.13      687.14     72.03 o 
 -16  10   6        8.75       25.72     35.38 o 
 -14  10   6     2779.72     2793.98     61.11 o 
 -12  10   6     6725.37     6932.81    135.10 o 
 -10  10   6     5663.53     5604.92    108.54 o 
  -8  10   6     9784.68     9499.14    108.53 o 
  -6  10   6      231.97      164.80     32.05 o 
  -4  10   6      180.25      157.14     30.27 o 
  -2  10   6      165.95      136.26     18.03 o 
   0  10   6     6237.46     6349.89     94.45 o 
   2  10   6     1974.65     1930.18     38.86 o 
   4  10   6     5914.51     5516.89     71.81 o 
   6  10   6      202.60      282.70     36.49 o 
   8  10   6      695.14      739.66     45.69 o 
  10  10   6     1684.68     1880.66     80.07 o 
  12  10   6      387.72      340.43     58.15 o 
  14  10   6      170.67      156.14     56.01 o 
  16  10   6      283.91      383.73     47.09 o 
  18  10   6      398.89      354.17     49.39 o 
  20  10   6     1840.85     1782.64    123.16 o 
  22  10   6      212.98      185.15     56.81 o 
 -23  11   6      203.32      402.11    160.44 o 
 -21  11   6      278.40      415.65    119.58 o 
 -19  11   6      257.56      233.02     56.23 o 
 -17  11   6       48.22       48.95     40.93 o 
 -15  11   6      971.19     1090.72     58.89 o 
 -13  11   6      159.02      180.12     34.67 o 
 -11  11   6     1656.65     1473.55     51.90 o 
  -9  11   6      155.74      186.83     36.54 o 
  -7  11   6     1469.01     1684.46     52.84 o 
  -5  11   6     1565.72     1589.57     54.52 o 
  -3  11   6      534.96      446.60     52.31 o 
  -1  11   6      304.84      202.19     22.15 o 
   1  11   6       83.92       75.97     21.29 o 
   3  11   6        6.64       -0.59     23.51 o 
   5  11   6        2.82       29.58     26.07 o 
   7  11   6      501.64      473.28     46.03 o 
   9  11   6       64.95       57.88     35.82 o 
  11  11   6       39.51       68.48     37.51 o 
  13  11   6       14.95       14.89     36.25 o 
  15  11   6      443.01      270.84     87.67 o 
  17  11   6     1186.89     1288.59     71.06 o 
  19  11   6      195.02      229.48     62.89 o 
  21  11   6      132.86       52.79     52.17 o 
 -20  12   6      535.55      436.37    190.10 o 
 -18  12   6      765.36      681.80    128.62 o 
 -16  12   6        0.14       17.80     30.64 o 
 -14  12   6     1243.55     1282.36    149.54 o 
 -12  12   6       77.95      122.21     45.89 o 
 -10  12   6      963.83      851.80     69.68 o 
  -8  12   6     2643.47     2576.53     71.66 o 
  -6  12   6       43.53       22.89     31.78 o 
  -4  12   6      609.49      559.51     54.78 o 
  -2  12   6       56.46       47.88     31.23 o 
   0  12   6     2762.06     2801.38     71.93 o 
   2  12   6       66.65       34.79     20.51 o 
   4  12   6      733.53      569.77     77.62 o 
   6  12   6      270.02      220.45     52.55 o 
   8  12   6       61.70       40.84     30.92 o 
  10  12   6      183.40       45.12     43.02 o 
  12  12   6       11.31        3.83     31.84 o 
  14  12   6       32.52       40.91     45.46 o 
  16  12   6        1.10       21.78     46.36 o 
  18  12   6      102.51      116.91     54.00 o 
 -17  13   6        7.07       27.93     78.72 o 
 -15  13   6     1201.15     1017.11    300.27 o 
 -13  13   6     3350.88     3368.50    148.68 o 
 -11  13   6     1100.98     1124.29    146.21 o 
  -9  13   6      422.97      400.77     53.61 o 
  -7  13   6      193.48      157.31     46.53 o 
  -5  13   6       11.07       50.14     33.23 o 
  -3  13   6     1028.10     1177.06     52.91 o 
  -1  13   6     2502.47     2414.69     86.74 o 
   1  13   6      254.49      293.06     71.29 o 
   3  13   6       51.04       30.48     32.09 o 
   5  13   6       26.94       10.23     73.48 o 
   7  13   6     2117.78     2144.26    150.70 o 
   9  13   6      886.34      696.41    218.52 o 
  11  13   6     2280.35     2373.85    114.00 o 
  13  13   6      138.65       96.34     61.04 o 
 -10  14   6       19.28       62.36     40.32 o 
  -8  14   6      832.76      945.90     76.66 o 
  -6  14   6      988.63     1000.49     72.00 o 
  -4  14   6       61.10       74.94     42.94 o 
  -2  14   6       65.83       22.76     41.12 o 
   0  14   6       72.48       10.47     36.78 o 
   2  14   6       66.06       -9.42     34.93 o 
   4  14   6     1269.14     1060.96     76.05 o 
   6  14   6       60.72        3.72     67.90 o 
 -35   1   7      453.92      405.52     58.72 o 
 -33   1   7      195.54      248.74     51.67 o 
 -31   1   7     1250.48     1498.33     59.05 o 
 -29   1   7      263.53      208.48     44.96 o 
 -27   1   7     1552.46     1507.21     51.24 o 
 -25   1   7       18.73      -23.30     26.32 o 
 -23   1   7    24315.90    24109.24    190.60 o 
 -21   1   7     1274.52     1004.83     36.91 o 
 -19   1   7     1643.06     1594.27     36.50 o 
 -17   1   7    11327.29    11095.94     90.63 o 
 -15   1   7     2515.73     1821.68     34.19 o 
 -13   1   7     1661.79     1860.19     27.84 o 
 -11   1   7       21.47       17.36     11.52 o 
  -9   1   7     1219.91     1052.90     18.26 o 
  -7   1   7    34475.09    34066.15    286.26 o 
  -5   1   7    16441.30    14201.33    107.42 o 
  -3   1   7   160254.50   158240.50   2408.29 o 
  -1   1   7   141847.22   150423.77   1752.69 o 
   1   1   7    72185.34    74561.69    472.36 o 
   3   1   7       29.07       36.47     36.87 o 
   5   1   7     8870.71     7593.98    104.16 o 
   7   1   7     8054.51     8046.65    105.62 o 
   9   1   7     5239.67     4991.94     88.30 o 
  11   1   7       29.55       41.47     42.08 o 
  13   1   7       96.77      247.52     56.63 o 
  15   1   7     8665.81     8250.74    133.70 o 
  17   1   7      903.54      925.55     90.97 o 
  19   1   7    40141.31    40245.81    372.39 o 
  21   1   7     8879.25     7929.08    148.93 o 
  23   1   7      496.54      569.88    120.92 o 
  25   1   7      998.90     1098.27     98.87 o 
  27   1   7       39.63      -30.18     85.25 o 
  29   1   7     1081.58     1267.60    110.88 o 
  31   1   7       77.95       22.41     81.45 o 
 -34   2   7       97.67       80.58     58.13 o 
 -32   2   7        9.01       28.04     38.36 o 
 -30   2   7     4626.17     5100.86     87.61 o 
 -28   2   7      867.41     1040.31     49.63 o 
 -26   2   7     4860.49     4777.43     74.84 o 
 -24   2   7    12460.05    12599.62    114.23 o 
 -22   2   7      337.96      352.34     34.78 o 
 -20   2   7     2464.02     2489.20     43.80 o 
 -18   2   7     2064.19     2127.24     39.37 o 
 -16   2   7     2916.25     2779.43     38.74 o 
 -14   2   7    25678.08    24517.68    127.68 o 
 -12   2   7     1290.11     1029.77     23.29 o 
 -10   2   7    76348.10    80014.61    587.44 o 
  -8   2   7     7039.87     6704.66     70.70 o 
  -6   2   7   141943.19   148047.50   2455.61 o 
  -4   2   7   111619.77   118111.73   1279.38 o 
  -2   2   7    31842.47    30492.80    187.99 o 
   0   2   7    77185.37    79884.16    682.50 o 
   2   2   7     5101.81     5480.27     74.95 o 
   4   2   7     2424.58     2396.74     63.25 o 
   6   2   7     4508.61     4279.94     71.75 o 
   8   2   7    12616.76    11395.74    119.11 o 
  10   2   7      656.80      567.26     58.39 o 
  12   2   7    13948.29    14185.57    175.70 o 
  14   2   7     6267.65     6436.56    117.30 o 
  16   2   7      446.10      568.92     93.66 o 
  18   2   7     9625.76     9074.06    159.25 o 
  20   2   7      254.72      179.61     84.19 o 
  22   2   7     4400.68     4584.82    133.20 o 
  24   2   7     2003.56     1830.31    113.93 o 
  26   2   7     4689.69     5066.96    158.01 o 
  28   2   7      576.66      421.39    104.05 o 
  30   2   7       78.86       45.74     67.13 o 
  32   2   7      298.60      378.64     91.44 o 
 -35   3   7       63.82       26.50     46.59 o 
 -33   3   7        2.49        8.14     35.40 o 
 -31   3   7     1121.82     1261.66     63.14 o 
 -29   3   7      265.31      209.35     41.49 o 
 -27   3   7     1146.36     1221.92     53.98 o 
 -25   3   7      383.40      355.60     41.78 o 
 -23   3   7    12547.46    12699.82    138.57 o 
 -21   3   7      288.59      328.47     41.00 o 
 -19   3   7      500.72      524.80     39.88 o 
 -17   3   7      562.68      646.75     33.01 o 
 -15   3   7       31.86       25.51     18.21 o 
 -13   3   7     2312.98     2714.61     37.31 o 
 -11   3   7      562.65      934.47     23.99 o 
  -9   3   7    10670.83    12487.02    100.25 o 
  -7   3   7      194.92      185.94     11.39 o 
  -5   3   7      808.96     1076.82     25.33 o 
  -3   3   7      406.57      556.02     21.33 o 
  -1   3   7     1655.74     1473.91     38.99 o 
   1   3   7      512.18      412.16     21.16 o 
   3   3   7     3085.62     3109.46     52.88 o 
   5   3   7     1128.12     1226.59     46.40 o 
   7   3   7     2058.31     2209.94     77.37 o 
   9   3   7     3256.72     3410.33     74.82 o 
  11   3   7     4062.52     3799.38     86.03 o 
  13   3   7      807.70      733.56     71.70 o 
  15   3   7      869.38      793.28     80.08 o 
  17   3   7       19.23       39.60     53.64 o 
  19   3   7     7745.48     7828.07    142.21 o 
  21   3   7     1005.53      784.49     93.41 o 
  23   3   7     1632.43     1780.88    123.91 o 
  25   3   7     1017.71     1130.97     80.79 o 
  27   3   7       21.13       83.28     64.34 o 
  29   3   7       73.30       16.03     56.19 o 
  31   3   7      492.00      528.82    107.99 o 
 -34   4   7       38.84       28.77     38.38 o 
 -32   4   7     1610.18     1639.21     66.97 o 
 -30   4   7     2352.60     2745.32     75.71 o 
 -28   4   7       82.05      119.47     40.74 o 
 -26   4   7       31.12       45.30     49.39 o 
 -24   4   7     1837.12     1615.26     67.07 o 
 -22   4   7     1146.70     1316.28     51.40 o 
 -20   4   7    13690.65    14319.12    131.78 o 
 -18   4   7        1.39       -8.17     30.34 o 
 -16   4   7    26780.55    25873.01    179.14 o 
 -14   4   7      692.72      710.74     30.33 o 
 -12   4   7    34073.61    36598.13    230.13 o 
 -10   4   7      605.97      532.68     27.52 o 
  -8   4   7     4577.52     4774.17     48.90 o 
  -6   4   7     3661.05     3308.49     34.53 o 
  -4   4   7     1562.67     1385.21     58.68 o 
  -2   4   7     2994.03     3483.82     33.52 o 
   0   4   7    64794.83    65012.50    366.92 o 
   2   4   7      187.32       98.27     18.81 o 
   4   4   7    60663.65    64500.49    361.09 o 
   6   4   7      292.74      245.39     28.13 o 
   8   4   7     3913.35     3792.83     64.28 o 
  10   4   7      537.72      663.56     50.51 o 
  12   4   7     1135.68      974.43     50.57 o 
  14   4   7     8346.39     8135.30    121.39 o 
  16   4   7     1530.62     1753.70     81.64 o 
  18   4   7       11.21       25.70     43.60 o 
  20   4   7     1936.40     2014.38     76.43 o 
  22   4   7     1502.24     1702.39     78.49 o 
  24   4   7       56.05       98.89     59.16 o 
  26   4   7     6374.58     6463.25    146.65 o 
  28   4   7        3.33       58.10     58.92 o 
  30   4   7      594.92      599.92     83.65 o 
 -33   5   7      441.16      491.09     56.71 o 
 -31   5   7     3068.23     3148.10    123.35 o 
 -29   5   7        8.10       -5.63     41.72 o 
 -27   5   7     4827.33     4821.40    110.12 o 
 -25   5   7      167.86      154.28     48.90 o 
 -23   5   7     8103.50     8544.98    107.47 o 
 -21   5   7     4704.04     4347.17     77.34 o 
 -19   5   7       17.20       42.39     27.52 o 
 -17   5   7       33.89       89.95     28.27 o 
 -15   5   7     1462.52     1627.57     49.63 o 
 -13   5   7    19021.40    18291.26    198.05 o 
 -11   5   7      168.80      214.62     21.97 o 
  -9   5   7     6453.05     5464.80     37.59 o 
  -7   5   7    21064.00    21435.73    136.93 o 
  -5   5   7     3933.30     4181.72     64.36 o 
  -3   5   7     9405.20     8776.92     64.51 o 
  -1   5   7    18242.77    18641.71     93.41 o 
   1   5   7      885.04      837.63     21.22 o 
   3   5   7     1764.43     1827.25     36.07 o 
   5   5   7     2855.13     2780.20     42.98 o 
   7   5   7    16659.87    16222.36    122.80 o 
   9   5   7    19206.73    18617.33    146.33 o 
  11   5   7     7140.27     7744.22     90.82 o 
  13   5   7      454.75      512.53     48.53 o 
  15   5   7      928.62     1012.63     59.16 o 
  17   5   7     4042.98     4209.22     98.17 o 
  19   5   7     4456.21     4391.73     94.38 o 
  21   5   7     1993.14     2003.32     79.22 o 
  23   5   7     5605.33     5920.57    114.73 o 
  25   5   7     2698.68     2558.42     99.64 o 
  27   5   7      126.32      178.13     70.39 o 
  29   5   7     2684.12     2799.02    108.02 o 
 -32   6   7        5.64       35.56     81.38 o 
 -30   6   7     3570.50     3971.38    103.44 o 
 -28   6   7      528.23      573.93     69.71 o 
 -26   6   7        3.30      -49.84     49.84 o 
 -24   6   7     1446.21     1512.40     63.06 o 
 -22   6   7       39.32       46.94     37.89 o 
 -20   6   7     3315.19     3610.54     86.76 o 
 -18   6   7       89.50      118.79     25.14 o 
 -16   6   7      228.31      189.27     28.57 o 
 -14   6   7     3173.20     3229.58     51.94 o 
 -12   6   7      407.57      392.80     14.81 o 
 -10   6   7     7137.02     7817.88     97.97 o 
  -8   6   7       40.51       34.62     18.16 o 
  -6   6   7        7.29       -0.38     17.03 o 
  -4   6   7     5688.79     5535.33     72.40 o 
  -2   6   7     3895.59     4676.12     35.38 o 
   0   6   7     1839.98     1555.55     22.29 o 
   2   6   7     1522.86     1556.36     34.43 o 
   4   6   7     2120.63     1761.21     65.79 o 
   6   6   7       33.04       14.09     22.40 o 
   8   6   7     2002.56     1837.52     54.18 o 
  10   6   7     2036.49     1869.28     55.80 o 
  12   6   7     1413.97     1337.48     66.13 o 
  14   6   7      401.13      469.59     51.71 o 
  16   6   7     3213.37     2976.60     82.07 o 
  18   6   7      116.22      166.89     52.66 o 
  20   6   7     1433.04     1263.45     72.55 o 
  22   6   7      586.26      515.50     65.54 o 
  24   6   7     1727.43     1716.69     82.49 o 
  26   6   7       88.69      129.17     59.75 o 
  28   6   7      171.20      293.86     82.59 o 
 -31   7   7       18.04       37.49     47.72 o 
 -29   7   7        7.40       21.37     43.99 o 
 -27   7   7        7.94       21.07     33.96 o 
 -25   7   7      691.84      541.19     55.29 o 
 -23   7   7      609.95      703.77     59.58 o 
 -21   7   7    11268.76    11544.04    123.18 o 
 -19   7   7      267.18      202.61     37.40 o 
 -17   7   7     6727.29     7135.30     77.40 o 
 -15   7   7      429.59      514.62     28.83 o 
 -13   7   7     1036.18     1123.66     24.66 o 
 -11   7   7     4734.57     4429.90     51.90 o 
  -9   7   7     8551.53     8429.35     74.43 o 
  -7   7   7     2683.68     2669.37     41.41 o 
  -5   7   7     1719.33     1555.45     47.24 o 
  -3   7   7      818.54      806.13     32.75 o 
  -1   7   7      900.52      954.91     18.08 o 
   1   7   7     7997.55     8886.54     71.52 o 
   3   7   7      320.70      444.34     26.06 o 
   5   7   7     9839.05     9020.21     81.69 o 
   7   7   7     1091.78     1169.89     44.37 o 
   9   7   7      732.46      742.46     41.24 o 
  11   7   7       33.53       20.01     28.86 o 
  13   7   7      112.48      145.25     55.43 o 
  15   7   7    13461.83    13518.98    159.51 o 
  17   7   7      215.59      207.73     51.00 o 
  19   7   7     5746.48     6019.02    114.55 o 
  21   7   7     1668.50     1760.65     74.94 o 
  23   7   7     1310.76     1463.20     86.50 o 
  25   7   7     1761.36     1602.05     84.13 o 
  27   7   7      931.37      802.80     82.28 o 
 -30   8   7      992.26      949.80    153.45 o 
 -28   8   7     5773.29     5298.09    197.31 o 
 -26   8   7     1064.00     1042.96     50.50 o 
 -24   8   7     2213.80     2354.57    126.21 o 
 -22   8   7     1433.22     1545.92     73.04 o 
 -20   8   7     1782.51     1625.25     53.50 o 
 -18   8   7     1919.55     1862.17     53.56 o 
 -16   8   7     4742.97     5199.47     92.34 o 
 -14   8   7     8397.48     7858.69     90.04 o 
 -12   8   7     4837.08     4588.13     65.89 o 
 -10   8   7     3353.87     3538.97     50.32 o 
  -8   8   7      520.28      584.82     38.68 o 
  -6   8   7     7354.44     7467.54     77.85 o 
  -4   8   7     1116.01     1059.62     38.57 o 
  -2   8   7    11618.49    11811.96     72.55 o 
   0   8   7     3061.97     2908.10     40.59 o 
   2   8   7      870.84      935.65     46.31 o 
   4   8   7    12192.21    12254.68    155.17 o 
   6   8   7     4318.36     4674.93     75.42 o 
   8   8   7    11400.57    11310.21    110.85 o 
  10   8   7      455.85      506.53     41.42 o 
  12   8   7     1979.77     2103.55     57.81 o 
  14   8   7      125.05      146.89     42.36 o 
  16   8   7      349.71      210.06     53.02 o 
  18   8   7     5433.79     5520.80    103.00 o 
  20   8   7      386.75      471.26     64.74 o 
  22   8   7     2491.82     2441.68     89.19 o 
  24   8   7       44.26       26.03     47.65 o 
  26   8   7      396.67      513.93     75.67 o 
 -27   9   7       62.91       66.00     88.47 o 
 -25   9   7        3.73       69.59     82.65 o 
 -23   9   7      681.65      611.60    130.33 o 
 -21   9   7      353.18      320.89     83.77 o 
 -19   9   7     2981.69     2802.71    147.05 o 
 -17   9   7     1014.24      891.80     52.77 o 
 -15   9   7     2765.43     2606.71     64.16 o 
 -13   9   7       61.15       43.48     24.12 o 
 -11   9   7    11669.01    12169.21    118.93 o 
  -9   9   7     6877.06     6731.98     88.91 o 
  -7   9   7      141.89      185.69     29.63 o 
  -5   9   7     9265.02     9160.35     96.11 o 
  -3   9   7     1190.77     1259.35     47.09 o 
  -1   9   7      210.59      207.43     17.98 o 
   1   9   7    23919.96    23969.69    142.67 o 
   3   9   7    13444.09    13534.08    112.98 o 
   5   9   7       72.59       69.37     29.20 o 
   7   9   7     4826.95     5072.64     82.35 o 
   9   9   7      963.78     1063.25     44.31 o 
  11   9   7     2607.34     2915.31     64.63 o 
  13   9   7      528.53      476.21     46.47 o 
  15   9   7       10.59       -7.77     32.74 o 
  17   9   7      145.21      209.25     50.52 o 
  19   9   7       94.06       70.27     46.68 o 
  21   9   7     1999.20     2313.48     86.66 o 
  23   9   7      300.31      316.83     70.00 o 
  25   9   7     1668.71     1804.01     93.04 o 
 -26  10   7      748.46      768.10    125.64 o 
 -24  10   7      229.52      309.47    117.54 o 
 -22  10   7       36.27       13.50     36.50 o 
 -20  10   7     3330.23     3031.87    179.35 o 
 -18  10   7      353.52      301.27     50.22 o 
 -16  10   7     1211.56     1328.36     56.10 o 
 -14  10   7     2434.39     2166.00     80.17 o 
 -12  10   7      820.74     1062.69     54.55 o 
 -10  10   7     4460.91     4531.84     75.19 o 
  -8  10   7       98.57      164.91     34.37 o 
  -6  10   7      770.43      742.51     38.23 o 
  -4  10   7      961.60      903.11     40.19 o 
  -2  10   7     1683.83     1712.82     68.43 o 
   0  10   7     4967.54     4999.38     94.65 o 
   2  10   7     1586.84     1835.86     42.92 o 
   4  10   7     1823.28     1682.60     64.64 o 
   6  10   7     1449.92     1594.59     69.78 o 
   8  10   7      282.06      273.70     38.12 o 
  10  10   7     1798.57     1790.53     72.41 o 
  12  10   7     3958.27     3910.78     86.82 o 
  14  10   7     1044.28     1190.70     73.40 o 
  16  10   7      952.47      958.92     62.41 o 
  18  10   7      220.84      194.47     51.74 o 
  20  10   7      233.28      219.49     56.59 o 
  22  10   7       20.35       59.51     51.93 o 
 -23  11   7     1735.59     1970.98    171.24 o 
 -21  11   7       38.12       20.11     53.34 o 
 -19  11   7        2.97       32.69     37.92 o 
 -17  11   7     2072.37     1987.85    146.66 o 
 -15  11   7      144.15      162.13     35.59 o 
 -13  11   7     2307.68     2412.77     61.79 o 
 -11  11   7      581.92      492.47     41.79 o 
  -9  11   7      158.52      167.33     32.99 o 
  -7  11   7     5145.79     5313.84     79.96 o 
  -5  11   7       16.17       -9.62     29.92 o 
  -3  11   7     6950.88     7200.45     96.33 o 
  -1  11   7      412.24      393.64     23.88 o 
   1  11   7     3117.30     2780.53    110.01 o 
   3  11   7      123.58      112.13     23.33 o 
   5  11   7     1368.89     1459.90     46.86 o 
   7  11   7     1907.57     1893.13     61.41 o 
   9  11   7     4267.76     4252.86     83.30 o 
  11  11   7     2916.65     3036.57     68.89 o 
  13  11   7        6.27      -45.92     45.92 o 
  15  11   7      215.49      252.73     69.75 o 
  17  11   7      716.98      848.17     81.50 o 
  19  11   7     2150.45     2115.05    131.32 o 
 -20  12   7      687.02      642.61    139.76 o 
 -18  12   7      234.26      290.12     69.96 o 
 -16  12   7      431.77      385.59    101.76 o 
 -14  12   7      175.06      120.02     46.26 o 
 -12  12   7       49.56       48.87     44.90 o 
 -10  12   7     4174.21     4306.22    126.23 o 
  -8  12   7      354.15      339.09     40.93 o 
  -6  12   7     1064.90     1119.38     66.17 o 
  -4  12   7      137.80      174.60     35.49 o 
  -2  12   7      351.24      355.99     44.31 o 
   0  12   7      122.08       92.69     44.72 o 
   2  12   7      168.39       67.54     34.66 o 
   4  12   7     1198.53     1096.49     73.17 o 
   6  12   7       15.20       14.54     24.62 o 
   8  12   7      761.29      636.26    105.01 o 
  10  12   7      147.07      174.57     45.10 o 
  12  12   7     2418.30     2327.46     99.73 o 
  14  12   7      860.48     1152.28     78.29 o 
  16  12   7      506.59      374.53     91.69 o 
 -15  13   7      314.78      276.48    120.41 o 
 -13  13   7        7.17       33.49     57.74 o 
 -11  13   7      484.36      358.76     84.34 o 
  -9  13   7      189.97      123.05     38.04 o 
  -7  13   7       71.76       18.21     30.99 o 
  -5  13   7       32.33        8.17     38.35 o 
  -3  13   7        0.21      -10.67     32.47 o 
  -1  13   7      163.96      133.32     46.52 o 
   1  13   7      899.53      822.86    217.79 o 
   3  13   7      297.61      184.92    157.65 o 
   5  13   7       32.50       -1.86     69.76 o 
   7  13   7       94.04       67.28     60.07 o 
   9  13   7      291.66        7.15     63.47 o 
  11  13   7      114.05       25.94     39.77 o 
  13  13   7      868.46      513.67     99.29 o 
 -10  14   7      281.19      394.88     86.23 o 
  -8  14   7      170.91       91.20     61.49 o 
  -6  14   7      958.33      784.70    101.90 o 
  -4  14   7     1266.90     1159.03     68.89 o 
  -2  14   7      625.26      526.56     58.90 o 
   0  14   7      203.64       75.07     60.00 o 
   2  14   7      164.85       48.34     67.65 o 
   4  14   7      725.82      309.94    212.54 o 
   6  14   7       12.06        6.51     76.27 o 
 -36   0   8     3203.65     3218.95    143.33 o 
 -34   0   8      225.60      143.58     66.56 o 
 -32   0   8      254.71      152.70     68.14 o 
 -30   0   8    10526.11    10547.32    177.07 o 
 -28   0   8     2360.66     2481.28     97.72 o 
 -26   0   8     1292.31     1658.44     81.87 o 
 -24   0   8     6676.97     6651.08    119.02 o 
 -22   0   8     1828.68     1616.03     76.26 o 
 -20   0   8    15514.44    15973.87    172.03 o 
 -18   0   8     7024.48     6909.73     97.86 o 
 -16   0   8    89671.14    94501.83    767.59 o 
 -14   0   8     1207.62     1666.83     43.81 o 
 -12   0   8     6664.75     7882.21     84.58 o 
 -10   0   8     5058.11     5140.25     46.49 o 
  -8   0   8    33723.23    29506.62    231.28 o 
  -6   0   8      913.13     1199.14     60.94 o 
  -4   0   8   189347.55   195958.42   1724.72 o 
  -2   0   8   212791.08   208603.64   1851.63 o 
   0   0   8   137085.55   142917.31   1255.33 o 
   2   0   8     5976.18     6081.66    125.47 o 
   4   0   8    20911.90    20492.21    341.81 o 
   6   0   8    10474.01    10859.99    162.12 o 
   8   0   8     2195.22     2077.34     99.60 o 
  10   0   8    10015.76     9719.01    201.74 o 
  12   0   8      208.03      212.11     79.18 o 
  14   0   8    15292.05    16197.82    259.87 o 
  16   0   8    24129.29    24767.06    469.58 o 
  18   0   8     8141.71     7777.46    241.95 o 
  20   0   8    17128.12    16977.64    343.98 o 
  22   0   8     6316.48     6090.29    236.36 o 
  24   0   8     1682.05     1764.82    177.04 o 
  26   0   8     6158.78     5958.18    265.79 o 
  28   0   8      909.79      910.40    145.90 o 
  30   0   8     2094.11     2146.49    232.00 o 
  32   0   8      169.76      137.59    129.97 o 
 -35   1   8        1.99       11.84     40.75 o 
 -33   1   8      536.47      447.44     74.25 o 
 -31   1   8      495.61      518.72     48.00 o 
 -29   1   8       56.81       54.36     33.45 o 
 -27   1   8     1767.35     1677.91     52.46 o 
 -25   1   8       42.97       56.74     29.63 o 
 -23   1   8     8180.26     8067.49     87.44 o 
 -21   1   8      516.68      476.15     33.85 o 
 -19   1   8       27.39       47.35     20.88 o 
 -17   1   8       16.80       38.40     17.84 o 
 -15   1   8     6229.25     6403.49     75.17 o 
 -13   1   8     4741.77     4124.66     39.48 o 
 -11   1   8     5215.54     4614.87     47.75 o 
  -9   1   8    28436.84    29725.24    149.70 o 
  -7   1   8      327.82      155.41     14.28 o 
  -5   1   8     1808.68     1852.92     23.73 o 
  -3   1   8       66.65       48.60     28.42 o 
  -1   1   8   142751.73   147101.41    933.57 o 
   1   1   8    13611.69    15201.56    131.74 o 
   3   1   8     9475.72     8568.97    100.21 o 
   5   1   8    18594.96    18689.67    163.02 o 
   7   1   8     3049.19     2952.98     72.63 o 
   9   1   8     2810.89     2294.80     78.98 o 
  11   1   8     1909.00     2070.59     76.61 o 
  13   1   8    29522.85    28707.02    265.72 o 
  15   1   8       81.39      178.37     78.46 o 
  17   1   8      117.45      232.39     68.66 o 
  19   1   8      263.64      354.86     79.66 o 
  21   1   8        0.78      -24.89     60.57 o 
  23   1   8    18316.67    17414.54    224.89 o 
  25   1   8       40.91       89.98     71.71 o 
  27   1   8     2696.55     2692.77    125.72 o 
  29   1   8      249.75      243.06     89.05 o 
  31   1   8      152.97      116.78    101.28 o 
 -34   2   8     1318.31     1405.48     64.30 o 
 -32   2   8       86.72      114.09     40.78 o 
 -30   2   8       17.22      -19.00     38.35 o 
 -28   2   8       61.06       45.60     34.44 o 
 -26   2   8      763.33      784.75     47.77 o 
 -24   2   8       59.47       75.81     29.42 o 
 -22   2   8     5327.62     4863.20     69.50 o 
 -20   2   8       95.24      156.35     27.42 o 
 -18   2   8     6560.76     6595.55     59.01 o 
 -16   2   8     8782.21    10473.15    119.06 o 
 -14   2   8      905.41      770.29     23.85 o 
 -12   2   8     9736.43     7415.20     53.77 o 
 -10   2   8     3667.37     4655.60     36.38 o 
  -8   2   8        8.66       30.70      8.60 o 
  -6   2   8    10488.96    10928.68     94.82 o 
  -4   2   8        0.51      229.67     23.43 o 
  -2   2   8     2750.66     2058.32     47.55 o 
   0   2   8    15211.28    14751.03    118.59 o 
   2   2   8     2835.39     3575.59     68.09 o 
   4   2   8     4233.23     3372.60     71.21 o 
   6   2   8     1120.57     1158.30     58.57 o 
   8   2   8      196.22      135.55     43.88 o 
  10   2   8     3599.65     4035.92     93.03 o 
  12   2   8    11399.20    11797.90    145.09 o 
  14   2   8     2128.82     2193.56     97.85 o 
  16   2   8      474.69      496.06     74.51 o 
  18   2   8      784.81      759.07     83.09 o 
  20   2   8      250.19      171.63     70.24 o 
  22   2   8     2458.31     2485.57    109.57 o 
  24   2   8     9188.21     8721.76    180.42 o 
  26   2   8      123.27       26.64     75.29 o 
  28   2   8     1498.55     1618.81    117.20 o 
  30   2   8       11.01      -38.58     64.62 o 
 -35   3   8        2.50       32.72     38.43 o 
 -33   3   8      327.19      357.94     57.67 o 
 -31   3   8     2768.35     2444.25     78.20 o 
 -29   3   8     6208.47     6145.88     92.19 o 
 -27   3   8     2898.41     2959.10     78.02 o 
 -25   3   8       41.21       39.61     28.59 o 
 -23   3   8     1221.48     1406.63     44.14 o 
 -21   3   8     1221.45     1133.18     37.26 o 
 -19   3   8    10090.89    10114.95    102.07 o 
 -17   3   8      557.23      624.25     33.96 o 
 -15   3   8     7934.71     7328.80     62.45 o 
 -13   3   8       17.05       45.40     22.76 o 
 -11   3   8     4798.50     4851.94     38.40 o 
  -9   3   8    16396.40    16351.93    122.13 o 
  -7   3   8     7679.41     8603.14     55.17 o 
  -5   3   8    13605.88    10643.21    155.34 o 
  -3   3   8    44208.80    44952.47    235.84 o 
  -1   3   8    13899.36    11466.96     71.58 o 
   1   3   8     8345.74     9360.33     87.60 o 
   3   3   8     1228.39      984.36     42.14 o 
   5   3   8    33424.38    31825.10    223.92 o 
   7   3   8     5787.00     5127.17     95.54 o 
   9   3   8    37373.73    37776.42    280.17 o 
  11   3   8     2390.07     2946.50     84.30 o 
  13   3   8    20837.38    19490.50    211.80 o 
  15   3   8    11490.63    12281.58    162.08 o 
  17   3   8     1295.00     1222.20     86.85 o 
  19   3   8      725.71      780.66     83.17 o 
  21   3   8      472.44      502.05     79.14 o 
  23   3   8    16324.19    14964.04    239.80 o 
  25   3   8     1143.14      948.26    103.74 o 
  27   3   8     7410.07     7098.63    156.55 o 
  29   3   8      218.81      250.60     74.17 o 
  31   3   8     2283.96     2206.20    113.30 o 
 -34   4   8     1467.57     1453.92     67.32 o 
 -32   4   8     1792.58     1986.46     86.92 o 
 -30   4   8     1119.45     1328.95     56.87 o 
 -28   4   8      232.58      175.85     38.85 o 
 -26   4   8     2621.57     2578.84     62.98 o 
 -24   4   8       78.32       23.78     34.84 o 
 -22   4   8     9599.01    10100.73    146.50 o 
 -20   4   8     1611.94     1652.12     74.10 o 
 -18   4   8     2227.42     2152.65     47.80 o 
 -16   4   8     3908.50     3528.93     55.19 o 
 -14   4   8        2.30       13.91     16.09 o 
 -12   4   8    17410.74    17292.64    122.64 o 
 -10   4   8    10843.70    11279.11    110.45 o 
  -8   4   8     1920.56     1446.09     28.97 o 
  -6   4   8    15042.17    15941.18    168.78 o 
  -4   4   8     1557.28     1929.62     60.16 o 
  -2   4   8     6286.62     5635.25     41.69 o 
   0   4   8      309.04      472.66     18.36 o 
   2   4   8     9801.74     7261.75     63.61 o 
   4   4   8     3697.06     3673.73     53.12 o 
   6   4   8    18059.63    17535.99    124.70 o 
   8   4   8    49538.64    49331.19    463.03 o 
  10   4   8      769.32      762.41     59.48 o 
  12   4   8    15168.23    14607.76    163.39 o 
  14   4   8       93.50      112.19     57.42 o 
  16   4   8     1324.14     1443.31     83.99 o 
  18   4   8     4327.17     4188.07     92.32 o 
  20   4   8     1436.53     1546.51    102.84 o 
  22   4   8      772.01      688.37     75.33 o 
  24   4   8     4620.30     4598.33    110.49 o 
  26   4   8     1551.52     1583.61     90.46 o 
  28   4   8      279.28      305.80     79.02 o 
  30   4   8     1337.25     1277.10    109.76 o 
 -33   5   8      112.37       83.17     51.21 o 
 -31   5   8       74.18       33.60     38.93 o 
 -29   5   8       28.62        3.08     28.34 o 
 -27   5   8       35.08      -31.87     37.72 o 
 -25   5   8      427.40      424.29     69.05 o 
 -23   5   8     6648.76     7374.38    104.87 o 
 -21   5   8      303.97      322.49     38.54 o 
 -19   5   8      565.06      747.14     35.50 o 
 -17   5   8       47.36       51.02     22.09 o 
 -15   5   8     2613.34     2880.69     52.78 o 
 -13   5   8     2046.76     2617.78     55.76 o 
 -11   5   8     1968.90     1435.61     29.27 o 
  -9   5   8      719.00      593.33     34.97 o 
  -7   5   8    15935.18    18149.70    193.53 o 
  -5   5   8    20455.96    22392.76    160.16 o 
  -3   5   8     3605.17     3900.83     34.93 o 
  -1   5   8    13284.42    14533.17     80.99 o 
   1   5   8       52.84       58.48     18.94 o 
   3   5   8    12283.86    12728.38    100.30 o 
   5   5   8       21.60       40.30     22.65 o 
   7   5   8      241.47      156.71     37.46 o 
   9   5   8     2500.44     2609.10     59.42 o 
  11   5   8      353.26      385.98     46.89 o 
  13   5   8     1106.82     1162.95     55.78 o 
  15   5   8      216.44      318.68     49.28 o 
  17   5   8      216.70       84.02     44.69 o 
  19   5   8       76.99       45.52     46.80 o 
  21   5   8     2713.49     2355.04     83.46 o 
  23   5   8       12.63       15.80     44.82 o 
  25   5   8      153.98      222.93     67.90 o 
  27   5   8        2.13      109.11     68.06 o 
  29   5   8       72.74       42.12     68.52 o 
 -32   6   8      655.30      605.79     52.54 o 
 -30   6   8     2884.30     2984.20    120.44 o 
 -28   6   8      896.94      986.35     81.69 o 
 -26   6   8     3172.06     2944.21     78.07 o 
 -24   6   8      121.95      172.32     38.73 o 
 -22   6   8     6081.54     6198.09     85.57 o 
 -20   6   8     1141.96     1231.25     58.01 o 
 -18   6   8     1758.30     2003.71     42.95 o 
 -16   6   8    22340.00    23162.06    227.96 o 
 -14   6   8      311.04      236.22     34.78 o 
 -12   6   8      427.13      525.38     16.76 o 
 -10   6   8    11301.86    11010.53     84.00 o 
  -8   6   8     8057.22     6828.92     59.77 o 
  -6   6   8    11630.41    10759.21     92.79 o 
  -4   6   8    35096.71    36125.84    362.59 o 
  -2   6   8    31432.06    33419.78    400.14 o 
   0   6   8      334.10      270.89     14.48 o 
   2   6   8      863.55      852.04     32.99 o 
   4   6   8       43.54       50.37     22.83 o 
   6   6   8     7446.97     8092.32     86.40 o 
   8   6   8      599.47      627.05     39.88 o 
  10   6   8     5095.97     5275.57     75.00 o 
  12   6   8    10120.51    10084.44    150.89 o 
  14   6   8     4406.03     4663.79     87.55 o 
  16   6   8     1537.16     1592.12     71.86 o 
  18   6   8      350.62      245.74     52.83 o 
  20   6   8     4019.33     3857.41    105.21 o 
  22   6   8      335.47      344.97     60.17 o 
  24   6   8     1835.22     2066.58     87.82 o 
  26   6   8     3605.85     3888.27    195.55 o 
  28   6   8        6.75       63.90     60.56 o 
 -31   7   8        0.47       46.59     43.61 o 
 -29   7   8     3154.33     2810.32    164.98 o 
 -27   7   8        8.33       57.38     43.16 o 
 -25   7   8     2036.93     2221.94     71.49 o 
 -23   7   8     1820.36     1895.17     63.90 o 
 -21   7   8     5344.31     5325.91     88.67 o 
 -19   7   8     3600.95     3649.31     54.68 o 
 -17   7   8    11504.01    11519.96    204.34 o 
 -15   7   8       18.20       28.99     25.54 o 
 -13   7   8     4265.43     4435.88     62.96 o 
 -11   7   8    10419.91    10604.93     90.46 o 
  -9   7   8     5821.41     6215.86     67.18 o 
  -7   7   8      851.45      779.00     36.51 o 
  -5   7   8     4922.08     5214.47     65.30 o 
  -3   7   8        8.28        4.56     29.80 o 
  -1   7   8     8803.68     9104.45     86.01 o 
   1   7   8     6542.27     6355.91     51.58 o 
   3   7   8     1172.09     1049.58     32.68 o 
   5   7   8     4655.90     4816.50     63.17 o 
   7   7   8     3802.63     3898.16     63.27 o 
   9   7   8     6553.06     6823.53     87.87 o 
  11   7   8      981.14     1022.27     56.91 o 
  13   7   8    14368.35    14996.22    140.68 o 
  15   7   8       21.46      -11.92     33.31 o 
  17   7   8      761.72      841.62     59.17 o 
  19   7   8     3469.06     3792.71     93.54 o 
  21   7   8       13.51      -50.27     50.27 o 
  23   7   8     2781.83     2935.29     99.67 o 
  25   7   8      478.19      412.15     68.55 o 
  27   7   8        8.75       40.75     58.78 o 
 -30   8   8      215.60      245.67    138.87 o 
 -28   8   8     1377.80     1331.51    102.52 o 
 -26   8   8      434.01      310.35     40.53 o 
 -24   8   8      501.86      397.50     54.37 o 
 -22   8   8       18.03       18.67     47.25 o 
 -20   8   8      796.76      793.23     38.62 o 
 -18   8   8        9.70       20.03     28.82 o 
 -16   8   8     1547.09     1178.32     46.51 o 
 -14   8   8     1618.50     1454.57     67.22 o 
 -12   8   8       22.47       18.65     25.87 o 
 -10   8   8     1963.08     1877.09     47.57 o 
  -8   8   8     4227.57     4510.31     61.19 o 
  -6   8   8      198.75      181.14     29.76 o 
  -4   8   8     3371.48     3476.35     77.54 o 
  -2   8   8        2.81       62.40     41.23 o 
   0   8   8      539.76      429.42     31.47 o 
   2   8   8     2312.56     2545.49     56.65 o 
   4   8   8     3880.82     3976.17     53.83 o 
   6   8   8     2852.49     2775.34     52.61 o 
   8   8   8      162.30      172.37     38.17 o 
  10   8   8      292.13      360.46     39.43 o 
  12   8   8       41.35      -18.47     39.04 o 
  14   8   8     1634.75     1459.14     58.29 o 
  16   8   8      810.03      701.07     57.06 o 
  18   8   8       36.22       55.84     43.49 o 
  20   8   8      369.60      389.80     62.42 o 
  22   8   8      485.78      501.37     62.36 o 
  24   8   8      309.22      374.87     69.88 o 
  26   8   8      147.59      134.07     66.45 o 
 -27   9   8     1518.28     1609.10    142.81 o 
 -25   9   8       78.45       90.52    108.37 o 
 -23   9   8     2654.97     2815.05    141.12 o 
 -21   9   8     1494.84     1557.78     92.53 o 
 -19   9   8     5634.41     5337.26    142.25 o 
 -17   9   8      318.92      331.93     52.84 o 
 -15   9   8     5390.56     5495.99    130.95 o 
 -13   9   8       23.58       22.65     20.61 o 
 -11   9   8      799.62      763.74     41.31 o 
  -9   9   8     2609.39     2551.24     49.15 o 
  -7   9   8     1047.43     1054.33     46.84 o 
  -5   9   8      128.61      102.17     58.50 o 
  -3   9   8      686.83      753.26     58.28 o 
  -1   9   8     2347.29     2249.68     30.25 o 
   1   9   8      821.89      848.38     39.82 o 
   3   9   8      348.18      482.92     39.86 o 
   5   9   8      534.36      552.16     40.50 o 
   7   9   8        2.61       45.70     24.98 o 
   9   9   8     3366.40     3453.93     67.23 o 
  11   9   8      255.51      232.30     40.63 o 
  13   9   8     3471.06     3432.73     96.87 o 
  15   9   8     2362.25     2802.30     88.31 o 
  17   9   8     1898.21     1959.46     68.64 o 
  19   9   8      164.10      181.61     54.63 o 
  21   9   8      111.59       33.13     56.26 o 
  23   9   8      263.90      182.36     67.02 o 
 -26  10   8     1852.44     2022.48    152.98 o 
 -24  10   8       42.09       16.87     77.85 o 
 -22  10   8     2120.37     2079.77    228.38 o 
 -20  10   8       38.93       58.69     38.37 o 
 -18  10   8     2071.25     2275.88    117.09 o 
 -16  10   8     1360.63     1245.55     58.15 o 
 -14  10   8      589.82      647.46     45.50 o 
 -12  10   8     6699.81     7329.82    124.50 o 
 -10  10   8     1424.60     1408.71     45.15 o 
  -8  10   8     2069.59     2002.22     49.53 o 
  -6  10   8     1922.31     1823.85     48.26 o 
  -4  10   8     1016.53     1176.59     69.06 o 
  -2  10   8     6348.75     6746.58    119.68 o 
   0  10   8     4529.90     4412.10     53.72 o 
   2  10   8     6176.55     5844.67    117.87 o 
   4  10   8       19.18       33.43     34.40 o 
   6  10   8     2731.76     2677.51     81.66 o 
   8  10   8     2448.19     2466.32     69.12 o 
  10  10   8     2726.30     2810.59     76.92 o 
  12  10   8     3190.88     3360.64     69.53 o 
  14  10   8      707.33      587.97     49.49 o 
  16  10   8      477.93      300.87     72.14 o 
  18  10   8      260.12      338.52     51.61 o 
  20  10   8      173.47      261.42     61.89 o 
  22  10   8      817.45      869.15     80.80 o 
 -23  11   8       81.85       49.31     73.75 o 
 -21  11   8      127.73       79.32     61.89 o 
 -19  11   8      122.49      109.44     73.38 o 
 -17  11   8      403.58      511.44    122.97 o 
 -15  11   8        1.71       50.32     29.40 o 
 -13  11   8       23.73       -6.56     27.52 o 
 -11  11   8      858.10      807.56     41.77 o 
  -9  11   8       12.91       -4.47     23.95 o 
  -7  11   8       67.29       39.72     39.61 o 
  -5  11   8      627.55      580.01     53.55 o 
  -3  11   8      445.30      449.76     42.33 o 
  -1  11   8       62.94       58.96     37.58 o 
   1  11   8       82.96       57.32     26.26 o 
   3  11   8      645.00      603.68     35.27 o 
   5  11   8      157.66       98.35     30.14 o 
   7  11   8      157.84      114.81     35.09 o 
   9  11   8       39.02       68.83     39.86 o 
  11  11   8      196.88      328.08     47.40 o 
  13  11   8       14.52       61.48     48.37 o 
  15  11   8       80.22       42.34     45.48 o 
  17  11   8       67.97        6.04     47.77 o 
  19  11   8        4.18       -4.55     41.43 o 
 -20  12   8        3.41       -5.53     51.09 o 
 -18  12   8      627.69      791.79    153.38 o 
 -16  12   8      245.08      214.25     87.61 o 
 -14  12   8       97.42       27.28     66.50 o 
 -12  12   8      322.36      322.18     38.29 o 
 -10  12   8      272.88      226.90     40.33 o 
  -8  12   8     2204.14     2069.93     92.10 o 
  -6  12   8     1352.40     1290.48     66.54 o 
  -4  12   8       33.62       45.66     33.07 o 
  -2  12   8     4310.19     4394.41     82.40 o 
   0  12   8      383.83      353.09     51.70 o 
   2  12   8     1147.76     1245.22    221.39 o 
   4  12   8        0.77      -11.50     22.46 o 
   6  12   8       14.78        2.54     26.53 o 
   8  12   8      548.99      271.64    116.27 o 
  10  12   8       17.62        3.58     32.26 o 
  12  12   8       12.61       49.98     51.03 o 
  14  12   8       38.78       43.60     52.17 o 
  16  12   8      181.85       62.04     56.40 o 
 -15  13   8     2170.47     2514.58    129.15 o 
 -13  13   8      692.96      563.27    225.25 o 
 -11  13   8       90.54       32.09     55.35 o 
  -9  13   8      653.69      444.78    101.55 o 
  -7  13   8        0.90       -8.88     36.78 o 
  -5  13   8     3159.78     3302.45     86.98 o 
  -3  13   8      133.55      115.65     42.61 o 
  -1  13   8     1407.04     1464.80     67.53 o 
   1  13   8      114.16      167.42     68.40 o 
   3  13   8        4.16       -1.86     76.27 o 
   5  13   8     1033.76       -3.72     83.72 o 
   7  13   8      389.83      192.79    155.79 o 
   9  13   8     1375.56     1471.91     99.43 o 
  11  13   8      268.80      149.28    149.75 o 
  -8  14   8      384.00      484.59    141.38 o 
  -6  14   8       23.72       54.11     35.30 o 
  -4  14   8       84.63       52.16     43.10 o 
  -2  14   8      221.39      285.80     95.74 o 
   0  14   8      617.90      388.27    258.58 o 
   2  14   8     1047.67      901.73    535.78 o 
   4  14   8      198.07       -0.93     78.13 o 
 -35   1   9      650.50      520.72     83.75 o 
 -33   1   9     1107.27      996.08    113.36 o 
 -31   1   9     2326.05     2393.80     65.63 o 
 -29   1   9     3469.86     3601.90     78.40 o 
 -27   1   9      584.71      751.93     47.61 o 
 -25   1   9     1821.31     2065.16     49.05 o 
 -23   1   9     2340.65     2044.90     46.30 o 
 -21   1   9      645.38      661.30     36.85 o 
 -19   1   9     1409.24     1578.24     37.36 o 
 -17   1   9    13205.44    14315.45    101.70 o 
 -15   1   9    13170.77    13035.66    110.83 o 
 -13   1   9      672.60      492.75     20.46 o 
 -11   1   9    15528.30    15775.51     89.87 o 
  -9   1   9      373.25      426.55     17.56 o 
  -7   1   9    10126.79    10180.94     69.20 o 
  -5   1   9     7394.05     8602.32     54.81 o 
  -3   1   9      514.45      170.31     37.29 o 
  -1   1   9     7539.09     7041.88     98.47 o 
   1   1   9    37884.09    38876.04    261.29 o 
   3   1   9    26445.95    26371.12    203.74 o 
   5   1   9      159.38      179.90     46.58 o 
   7   1   9     6853.00     6953.96    102.13 o 
   9   1   9       78.08      213.87     52.08 o 
  11   1   9      963.45     1324.10     75.83 o 
  13   1   9     5133.95     4120.29    110.09 o 
  15   1   9      131.12       38.28     60.81 o 
  17   1   9     2500.28     2488.09    108.00 o 
  19   1   9      423.38      471.13     83.11 o 
  21   1   9     6032.27     6263.10    170.83 o 
  23   1   9     1060.06      764.36    101.72 o 
  25   1   9     3297.76     3379.33    202.68 o 
  27   1   9     2229.96     2097.74    121.51 o 
  29   1   9     1381.76     1234.54    128.50 o 
  31   1   9      480.62      474.18    108.68 o 
 -34   2   9       92.70       75.21     50.40 o 
 -32   2   9     2339.29     2401.74     83.87 o 
 -30   2   9        0.30      -17.87     30.98 o 
 -28   2   9     3592.84     3710.99     67.41 o 
 -26   2   9     1125.89     1211.33     44.97 o 
 -24   2   9    13306.30    13732.71    141.89 o 
 -22   2   9    13935.07    13761.08    126.88 o 
 -20   2   9       99.70      133.68     24.36 o 
 -18   2   9    20742.97    20580.38    137.81 o 
 -16   2   9       71.52       71.30     16.08 o 
 -14   2   9    13004.39    12771.73     81.27 o 
 -12   2   9     9314.14     9070.36     64.33 o 
 -10   2   9    27551.27    28756.74    146.66 o 
  -8   2   9     4529.32     3720.95     66.44 o 
  -6   2   9     9684.15     8245.32     52.96 o 
  -4   2   9     2860.28     3141.95     39.25 o 
  -2   2   9    17321.20    16486.73    122.30 o 
   0   2   9    28166.08    28375.01    192.17 o 
   2   2   9     3007.51     3515.96     67.07 o 
   4   2   9     5599.94     4641.97     83.11 o 
   6   2   9    32919.61    34094.29    260.84 o 
   8   2   9     5163.04     4889.43     93.36 o 
  10   2   9     6348.40     5815.19    103.88 o 
  12   2   9      679.43      741.78     72.30 o 
  14   2   9     9698.19     9744.76    150.34 o 
  16   2   9     1795.87     1778.38     94.48 o 
  18   2   9      716.11      782.76     92.48 o 
  20   2   9      727.08      707.37     94.65 o 
  22   2   9     5643.11     5517.04    139.40 o 
  24   2   9     6927.28     6414.32    156.27 o 
  26   2   9      152.67      152.01     80.41 o 
  28   2   9     2248.34     2032.50    123.91 o 
  30   2   9       56.35       12.67     88.04 o 
 -35   3   9       48.12       44.11     41.59 o 
 -33   3   9      157.15      141.88     46.31 o 
 -31   3   9      157.12      167.22     48.93 o 
 -29   3   9     1523.82     1585.53     56.17 o 
 -27   3   9     1811.44     1586.83     52.06 o 
 -25   3   9     3573.84     3624.43     64.50 o 
 -23   3   9     9388.74     9184.11     89.72 o 
 -21   3   9     7322.52     7574.79     88.20 o 
 -19   3   9      210.27      298.19     24.94 o 
 -17   3   9      154.03      153.63     19.40 o 
 -15   3   9     1405.21     1391.22     26.60 o 
 -13   3   9     3818.67     3879.59     35.50 o 
 -11   3   9     1536.39     1063.55     18.81 o 
  -9   3   9    23136.85    22573.45    125.47 o 
  -7   3   9      101.37      164.65     17.57 o 
  -5   3   9     6143.83     6468.51     71.74 o 
  -3   3   9      867.44     1238.07     15.84 o 
  -1   3   9     4823.29     5266.04     68.36 o 
   1   3   9     2029.19     2074.05     50.57 o 
   3   3   9     1101.53     1020.46     52.80 o 
   5   3   9     1326.24     1179.45     67.15 o 
   7   3   9     3779.54     3879.14     79.44 o 
   9   3   9      335.40      281.04     57.22 o 
  11   3   9     1314.27     1315.00     95.89 o 
  13   3   9     3460.88     3747.41    104.63 o 
  15   3   9      151.51      213.49     74.75 o 
  17   3   9      165.78      148.21     65.25 o 
  19   3   9      934.94      996.70     96.61 o 
  21   3   9      849.30      643.48     84.48 o 
  23   3   9      324.66      451.57     92.36 o 
  25   3   9      348.82      264.19     83.57 o 
  27   3   9        3.03      -27.04     57.20 o 
  29   3   9      436.92      401.22     87.27 o 
 -34   4   9        1.64        7.06     38.30 o 
 -32   4   9     1075.33     1048.00     69.05 o 
 -30   4   9      326.70      284.62     44.30 o 
 -28   4   9       90.57      137.82     38.29 o 
 -26   4   9     1483.44     1761.11     51.54 o 
 -24   4   9     5969.02     5999.39     72.63 o 
 -22   4   9    10303.82    10335.19    157.34 o 
 -20   4   9        2.03       19.51     19.29 o 
 -18   4   9     2608.18     2665.20     56.98 o 
 -16   4   9     2884.80     2894.96     76.28 o 
 -14   4   9     1502.36     1473.06     41.92 o 
 -12   4   9      111.78      213.22     14.62 o 
 -10   4   9    17923.02    18006.69     99.73 o 
  -8   4   9    24590.34    23337.02    152.30 o 
  -6   4   9     4386.39     3858.31     74.77 o 
  -4   4   9      306.82      205.97     18.73 o 
  -2   4   9     1491.14     1222.85     18.49 o 
   0   4   9     4687.42     5417.92     46.40 o 
   2   4   9     2458.08     2363.37     46.57 o 
   4   4   9     4797.97     5284.25     60.79 o 
   6   4   9     5573.81     5952.61     86.17 o 
   8   4   9     3380.35     3572.48     86.87 o 
  10   4   9     7288.88     6923.66    124.60 o 
  12   4   9      109.52      127.25     58.09 o 
  14   4   9     2914.39     2845.62     96.39 o 
  16   4   9        9.53       -8.28     43.38 o 
  18   4   9      428.02      383.88     72.41 o 
  20   4   9     4670.80     4684.88    108.60 o 
  22   4   9       33.18       77.70     52.23 o 
  24   4   9      755.32      968.75     86.46 o 
  26   4   9      207.08      218.53     72.52 o 
  28   4   9      896.87      889.19    103.19 o 
  30   4   9      263.98      208.95     77.65 o 
 -33   5   9     1641.53     1635.93    338.22 o 
 -31   5   9     2764.93     2713.19     67.84 o 
 -29   5   9      858.31      995.56     93.64 o 
 -27   5   9      512.93      669.42     67.41 o 
 -25   5   9      531.11      466.60     51.02 o 
 -23   5   9      162.87      172.01     40.69 o 
 -21   5   9     7681.69     8320.46    185.77 o 
 -19   5   9      308.22      274.22     37.41 o 
 -17   5   9    16053.58    16304.73    169.16 o 
 -15   5   9     4929.20     4832.69     71.20 o 
 -13   5   9      561.57      525.49     35.06 o 
 -11   5   9     7692.22     7471.44     48.34 o 
  -9   5   9      505.71      785.85     64.05 o 
  -7   5   9    18572.88    19162.21    217.47 o 
  -5   5   9     1704.02     1790.05     88.88 o 
  -3   5   9     6341.54     5757.57     43.31 o 
  -1   5   9      458.15      459.33     17.21 o 
   1   5   9    13875.56    13373.77     95.18 o 
   3   5   9    21894.40    21863.13    153.94 o 
   5   5   9      431.04      522.79     45.56 o 
   7   5   9    17303.20    16661.21    129.77 o 
   9   5   9      107.88       98.14     33.49 o 
  11   5   9     6043.01     6168.99    100.67 o 
  13   5   9    12763.79    12733.15    139.39 o 
  15   5   9      491.55      556.10     59.60 o 
  17   5   9     4461.16     4553.75    106.34 o 
  19   5   9        5.56       -2.81     44.62 o 
  21   5   9     1116.04     1033.00     72.18 o 
  23   5   9     1486.84     1307.23     88.31 o 
  25   5   9     5945.78     5912.23    131.69 o 
  27   5   9     3029.55     3475.69    113.54 o 
  29   5   9      520.47      410.11     90.93 o 
 -32   6   9       71.59       89.48     47.41 o 
 -30   6   9        3.65       46.52     34.51 o 
 -28   6   9      175.98      167.78     34.49 o 
 -26   6   9      478.35      599.32     49.96 o 
 -24   6   9     5996.59     6305.78    145.08 o 
 -22   6   9     2318.74     2619.39     58.19 o 
 -20   6   9     1893.74     2065.56     51.19 o 
 -18   6   9       52.54       30.22     20.41 o 
 -16   6   9      709.89      836.08     39.19 o 
 -14   6   9     5758.38     6125.03     67.06 o 
 -12   6   9     1566.93     1279.52     34.87 o 
 -10   6   9     9533.56     8880.29     69.82 o 
  -8   6   9     2246.24     2625.19     60.41 o 
  -6   6   9       90.94       96.71     15.39 o 
  -4   6   9     9420.48     9301.77    166.27 o 
  -2   6   9     1061.35     1191.10     38.85 o 
   0   6   9     6887.19     6936.15     58.96 o 
   2   6   9     3692.07     3304.73     45.79 o 
   4   6   9      284.98      458.61     28.02 o 
   6   6   9     3838.09     3886.59     64.48 o 
   8   6   9      145.83      232.44     39.32 o 
  10   6   9     3069.81     2927.01     62.57 o 
  12   6   9     1092.69     1219.95     64.14 o 
  14   6   9     4290.84     4569.45     92.44 o 
  16   6   9      564.67      532.30     63.83 o 
  18   6   9        7.61      -49.49     49.49 o 
  20   6   9     2613.64     2868.88     95.84 o 
  22   6   9     1438.84     1494.11     86.70 o 
  24   6   9      247.08      252.43     63.89 o 
  26   6   9       10.18      -51.52     56.86 o 
  28   6   9       86.15       62.40     62.32 o 
 -31   7   9        1.12      -34.31     47.82 o 
 -29   7   9       38.81       31.58     36.74 o 
 -27   7   9        1.70       20.40     32.44 o 
 -25   7   9     2143.48     2279.94     79.36 o 
 -23   7   9      475.01      263.73     41.86 o 
 -21   7   9      886.51      991.55     41.23 o 
 -19   7   9      934.91     1026.95     55.05 o 
 -17   7   9     1985.23     1888.72    102.13 o 
 -15   7   9     3469.53     3296.91     86.51 o 
 -13   7   9     5017.64     4991.20     81.33 o 
 -11   7   9     1256.72     1041.49     30.87 o 
  -9   7   9      281.42      240.66     24.83 o 
  -7   7   9      781.65      902.24     42.96 o 
  -5   7   9    15467.75    15963.27    139.07 o 
  -3   7   9    10198.11    10587.93    165.02 o 
  -1   7   9    14355.90    14202.68    102.84 o 
   1   7   9     7838.84     7576.31     85.21 o 
   3   7   9       51.08       41.01     22.71 o 
   5   7   9     1836.85     1698.28     60.61 o 
   7   7   9       16.53       22.41     25.74 o 
   9   7   9      109.66       76.92     31.96 o 
  11   7   9     2410.01     2865.28     66.64 o 
  13   7   9      470.62      404.08     48.71 o 
  15   7   9      176.90      186.90     44.59 o 
  17   7   9     8952.58     9328.42    126.82 o 
  19   7   9       79.41       57.16     54.30 o 
  21   7   9     3894.89     3782.15    111.40 o 
  23   7   9       51.48       39.24     58.63 o 
  25   7   9     2383.53     2258.27    103.05 o 
  27   7   9      314.79      214.57     72.98 o 
 -30   8   9        0.93      -45.59     97.94 o 
 -28   8   9     2106.75     2306.32    150.46 o 
 -26   8   9      224.19      170.64     50.09 o 
 -24   8   9      934.32      719.75     84.05 o 
 -22   8   9     4049.19     4035.01    220.73 o 
 -20   8   9     6403.85     6753.03    219.03 o 
 -18   8   9     7402.91     7369.63    143.05 o 
 -16   8   9      247.71      318.31     32.81 o 
 -14   8   9      146.42      148.62     27.40 o 
 -12   8   9       28.47       55.20     16.79 o 
 -10   8   9     5891.23     5759.93     64.93 o 
  -8   8   9     8831.89     9004.07     96.76 o 
  -6   8   9     2072.81     2159.69     44.91 o 
  -4   8   9     3313.79     3454.44    100.99 o 
  -2   8   9     2232.76     2170.00     93.81 o 
   0   8   9     6168.30     6124.81     76.91 o 
   2   8   9    14772.75    14924.40    156.90 o 
   4   8   9    10126.68    10550.63     95.35 o 
   6   8   9     6094.20     6042.84     71.33 o 
   8   8   9      702.27      719.06     46.82 o 
  10   8   9     2285.81     2198.75     58.55 o 
  12   8   9     3303.86     3326.78     69.62 o 
  14   8   9     1773.36     1841.46     63.18 o 
  16   8   9      347.96      438.20     54.21 o 
  18   8   9     8212.79     8165.56    117.11 o 
  20   8   9      631.22      683.01     69.31 o 
  22   8   9       14.73       13.14     51.63 o 
  24   8   9     1612.13     1711.29    108.03 o 
 -27   9   9        2.94       52.19    140.02 o 
 -25   9   9     6042.89     6537.94    227.07 o 
 -23   9   9     2267.89     2432.86    133.62 o 
 -21   9   9     1227.48     1089.41     84.00 o 
 -19   9   9      621.66      502.72     94.27 o 
 -17   9   9      956.90      957.38     47.82 o 
 -15   9   9     2020.29     2032.56     78.44 o 
 -13   9   9     2943.15     3016.24     90.83 o 
 -11   9   9      350.01      405.34     28.73 o 
  -9   9   9      464.47      523.66     29.22 o 
  -7   9   9        7.43       17.63     19.52 o 
  -5   9   9     8518.63     8909.11    109.97 o 
  -3   9   9      241.12      337.50     36.60 o 
  -1   9   9     7226.97     6713.51    123.53 o 
   1   9   9     4782.73     4750.36     74.54 o 
   3   9   9     3876.12     4104.73     62.42 o 
   5   9   9        0.82       -6.51     25.72 o 
   7   9   9      705.85      763.14     43.49 o 
   9   9   9      641.87      685.17     41.99 o 
  11   9   9     8841.17     9213.88    119.58 o 
  13   9   9        3.68       -5.30     32.01 o 
  15   9   9        6.88       14.77     36.03 o 
  17   9   9      190.98      225.21     53.18 o 
  19   9   9      833.76      821.40     74.02 o 
  21   9   9      494.65      433.82     71.06 o 
  23   9   9        1.44      -43.95     50.65 o 
 -26  10   9     1193.12     1274.21    135.77 o 
 -24  10   9      140.16      117.51    113.17 o 
 -22  10   9      805.26      777.52    157.24 o 
 -20  10   9      146.68       74.38     62.41 o 
 -18  10   9      385.41      244.36     72.62 o 
 -16  10   9      247.95      244.47     41.50 o 
 -14  10   9     3326.48     3446.52    128.87 o 
 -12  10   9        7.76       30.47     23.59 o 
 -10  10   9     2143.77     2296.62     84.14 o 
  -8  10   9     2574.46     2064.45     49.22 o 
  -6  10   9     4633.25     4846.52     98.59 o 
  -4  10   9       65.67       85.90     44.23 o 
  -2  10   9      693.85      842.74     49.33 o 
   0  10   9     1754.08     1340.40     39.44 o 
   2  10   9     1700.76     1450.25     44.38 o 
   4  10   9     2781.36     2572.88     55.97 o 
   6  10   9     3773.29     3377.72     67.30 o 
   8  10   9      424.46      390.64     49.97 o 
  10  10   9     4710.03     4944.67     76.70 o 
  12  10   9       39.72       44.99     35.69 o 
  14  10   9     1445.54     1572.48     60.39 o 
  16  10   9       49.02       52.22     39.50 o 
  18  10   9       55.38       52.42     47.22 o 
  20  10   9      782.97      725.49     65.57 o 
 -23  11   9       19.55       13.02     66.82 o 
 -21  11   9      674.32      599.58    131.81 o 
 -19  11   9      214.42      156.38     68.72 o 
 -17  11   9     1181.95     1404.08     92.17 o 
 -15  11   9      571.96      704.84     79.46 o 
 -13  11   9      846.18      657.52     53.06 o 
 -11  11   9     2020.81     2056.23     62.21 o 
  -9  11   9     1099.35     1198.65     81.20 o 
  -7  11   9     7210.05     7301.19    103.85 o 
  -5  11   9      577.97      491.82     55.98 o 
  -3  11   9     1821.35     1915.51     65.42 o 
  -1  11   9     1010.93     1006.83    115.42 o 
   1  11   9     1372.75     1285.65     91.03 o 
   3  11   9     3895.86     3855.66    111.21 o 
   5  11   9     1231.18     1118.60     61.79 o 
   7  11   9     3617.04     3777.63     70.89 o 
   9  11   9      994.90      831.38     62.91 o 
  11  11   9      705.32      623.04     55.55 o 
  13  11   9     4651.97     5090.91    104.07 o 
  15  11   9      150.08        8.56     40.84 o 
  17  11   9     2983.13     3422.79    103.52 o 
  19  11   9        3.21       39.80     50.95 o 
 -20  12   9      253.41      240.10     75.08 o 
 -18  12   9      140.91      178.63     97.85 o 
 -16  12   9      186.76      119.44     81.46 o 
 -14  12   9     1840.69     1703.89    441.01 o 
 -12  12   9       64.42       28.82     62.10 o 
 -10  12   9     2392.89     2433.60    141.95 o 
  -8  12   9       16.44        0.25     32.46 o 
  -6  12   9      125.89      133.65     39.87 o 
  -4  12   9     2822.41     2968.19     75.29 o 
  -2  12   9      147.15       80.90     48.27 o 
   0  12   9       71.73       99.78     67.94 o 
   2  12   9      270.32      245.07     75.09 o 
   4  12   9       41.41       60.94     47.79 o 
   6  12   9     1409.31     1274.36    110.14 o 
   8  12   9       67.58       56.19     42.92 o 
  10  12   9     2580.68     2790.49     82.72 o 
  12  12   9      116.87      101.21     52.99 o 
  14  12   9      169.21       78.33     53.18 o 
 -15  13   9       67.95       -4.77     54.58 o 
 -13  13   9     1233.80     1316.84    202.78 o 
 -11  13   9     1164.69     1065.91    659.50 o 
  -9  13   9       63.94       88.89     57.67 o 
  -7  13   9       89.01       89.59     48.28 o 
  -5  13   9      506.13      292.36     49.03 o 
  -3  13   9      213.09      124.30     38.03 o 
  -1  13   9      521.06      196.71     66.06 o 
   1  13   9      215.86      181.32    158.58 o 
   3  13   9      394.92       -6.51     90.22 o 
   5  13   9      241.63        0.00     73.48 o 
   7  13   9       58.46       -6.79     50.24 o 
   9  13   9       40.50       -8.28     53.66 o 
  11  13   9      217.06      166.59    174.86 o 
  -8  14   9     1019.28     1032.12    101.61 o 
  -6  14   9       33.12      239.20    151.14 o 
  -4  14   9     1708.23     1784.45    231.63 o 
  -2  14   9      228.24      135.86     66.71 o 
   0  14   9      994.86      660.59    486.01 o 
   2  14   9     1208.07     1153.49    156.74 o 
 -34   0  10     2668.34     2647.20    101.58 o 
 -32   0  10     3360.60     3426.56    102.04 o 
 -30   0  10     9126.71     9234.13    256.11 o 
 -28   0  10     2913.71     2800.39     87.99 o 
 -26   0  10       58.48       48.08     37.80 o 
 -24   0  10      935.78      914.82     52.44 o 
 -22   0  10     1091.63     1055.43     52.71 o 
 -20   0  10    11262.78    11226.47    153.88 o 
 -18   0  10      972.75     1034.55     46.50 o 
 -16   0  10     6324.20     6150.21    149.43 o 
 -14   0  10    25150.82    24675.60    229.84 o 
 -12   0  10      762.02      814.21     44.01 o 
 -10   0  10    55084.34    52696.30    304.22 o 
  -8   0  10     1720.56     1602.99     35.82 o 
  -6   0  10     3976.89     3672.74     53.34 o 
  -4   0  10    48509.53    48183.23    428.62 o 
  -2   0  10     1596.81     1388.30     70.91 o 
   0   0  10    41945.23    39798.28    405.29 o 
   2   0  10     2723.45     2182.17    110.29 o 
   4   0  10    50345.58    50148.14    638.96 o 
   6   0  10       24.96       64.52     61.81 o 
   8   0  10     4086.03     3479.68    146.98 o 
  10   0  10     3650.64     4073.60    169.39 o 
  12   0  10     2117.94     2270.46    136.43 o 
  14   0  10    17659.69    17016.89    287.69 o 
  16   0  10     5624.33     5703.75    218.43 o 
  18   0  10     2835.75     2542.20    320.06 o 
  20   0  10    10836.85    10302.94    286.83 o 
  22   0  10     9023.94     7913.66    230.12 o 
  24   0  10       10.62      176.77    139.60 o 
  26   0  10     5808.70     5806.34    256.54 o 
  28   0  10       86.50       91.70    190.36 o 
  30   0  10     1033.45     1052.36    175.80 o 
 -35   1  10       38.14       38.50     48.17 o 
 -33   1  10      455.03      396.24     59.21 o 
 -31   1  10      682.05      647.52     47.70 o 
 -29   1  10       68.16       27.23     30.81 o 
 -27   1  10     8448.64     8411.79    129.34 o 
 -25   1  10      246.87      222.55     31.20 o 
 -23   1  10       42.20       25.41     28.06 o 
 -21   1  10     1582.69     1443.57     41.65 o 
 -19   1  10     3315.97     3098.05     51.13 o 
 -17   1  10    11396.97    10552.27    117.27 o 
 -15   1  10      304.81      328.73     22.44 o 
 -13   1  10     3753.05     3675.52     99.89 o 
 -11   1  10     4252.20     3756.45     51.59 o 
  -9   1  10     1596.41     1482.24     36.65 o 
  -7   1  10    18304.00    17139.57    105.02 o 
  -5   1  10    13777.39    12000.66     86.88 o 
  -3   1  10    27892.09    28140.73    213.72 o 
  -1   1  10      386.54      494.05     49.74 o 
   1   1  10    41640.62    42798.56    293.21 o 
   3   1  10     7635.38     6868.76     92.38 o 
   5   1  10      385.67      374.15     54.75 o 
   7   1  10    13068.23    12629.57    138.04 o 
   9   1  10     1195.02     1106.94     70.29 o 
  11   1  10       21.88       -8.19     51.36 o 
  13   1  10      722.43      690.21     79.67 o 
  15   1  10     9816.08     9740.41    172.52 o 
  17   1  10       33.97      -26.82     60.13 o 
  19   1  10     8598.71     8729.38    175.66 o 
  21   1  10      673.45      558.18     90.07 o 
  23   1  10      967.13     1105.72    102.16 o 
  25   1  10     1445.64     1505.12    112.57 o 
  27   1  10     1649.53     1591.76    119.62 o 
  29   1  10     2036.32     1856.16    146.32 o 
 -34   2  10      387.71      280.08     53.26 o 
 -32   2  10     1319.40     1409.28     60.70 o 
 -30   2  10      688.93      664.66     62.85 o 
 -28   2  10     1083.03     1121.53     62.92 o 
 -26   2  10     1010.99     1096.52     59.98 o 
 -24   2  10     1969.13     1961.67     54.98 o 
 -22   2  10      316.18      373.48     51.30 o 
 -20   2  10      151.44      142.31     25.21 o 
 -18   2  10    16455.32    15641.18    174.12 o 
 -16   2  10    11400.49    10686.77    106.55 o 
 -14   2  10    13476.28    14688.18     92.47 o 
 -12   2  10      456.97      635.75     16.09 o 
 -10   2  10    24840.94    26109.40    168.72 o 
  -8   2  10     4171.69     3183.37     50.67 o 
  -6   2  10     3041.40     2333.60     23.70 o 
  -4   2  10     9123.24     8540.19     73.07 o 
  -2   2  10    17973.94    17531.58    144.86 o 
   0   2  10     8145.82     7628.43     91.31 o 
   2   2  10     1036.32      817.09     48.44 o 
   4   2  10    20031.28    19557.42    164.38 o 
   6   2  10     2103.01     1796.17     67.73 o 
   8   2  10     2149.86     1839.69     79.47 o 
  10   2  10       60.00       74.31     55.56 o 
  12   2  10     2550.41     2904.61    101.10 o 
  14   2  10      108.70      241.13     75.23 o 
  16   2  10     1611.59     1687.09    110.08 o 
  18   2  10     3036.17     2985.55    125.10 o 
  20   2  10       36.44       72.67     65.28 o 
  22   2  10        5.08       62.32     72.61 o 
  24   2  10       54.07      -38.54     85.29 o 
  26   2  10      801.80      782.03    119.93 o 
  28   2  10      162.63      188.61     99.80 o 
  30   2  10      524.03      453.70    108.02 o 
 -35   3  10     1121.85     1081.13     77.93 o 
 -33   3  10      448.20      507.39     79.29 o 
 -31   3  10     3096.33     3317.33     81.65 o 
 -29   3  10     1084.65     1246.88     56.54 o 
 -27   3  10       63.20      125.75     38.10 o 
 -25   3  10    14437.23    14662.33    163.13 o 
 -23   3  10      801.64      750.95     37.17 o 
 -21   3  10     2946.17     3168.01     60.00 o 
 -19   3  10    10691.68    10694.70    146.61 o 
 -17   3  10    11290.41    11373.57     86.20 o 
 -15   3  10       50.30      137.52     18.12 o 
 -13   3  10     8702.20     8081.37     54.78 o 
 -11   3  10    26843.49    26612.37    187.79 o 
  -9   3  10    39396.34    37513.78    206.90 o 
  -7   3  10      914.46     1241.77     35.81 o 
  -5   3  10     1525.64     1972.68     38.58 o 
  -3   3  10     2190.19     1279.73     63.74 o 
  -1   3  10    11111.23    11648.08     99.49 o 
   1   3  10     4290.67     3249.29     60.24 o 
   3   3  10       76.77       28.83     31.17 o 
   5   3  10    36478.83    37926.57    272.58 o 
   7   3  10     9258.00    10305.83    122.43 o 
   9   3  10     4082.14     4280.22    119.67 o 
  11   3  10    32370.43    30741.40    269.24 o 
  13   3  10     1663.79     1978.62     97.60 o 
  15   3  10     6551.53     6229.19    131.06 o 
  17   3  10       12.86       -2.83     50.08 o 
  19   3  10       78.06      -11.99     66.61 o 
  21   3  10     4394.85     4842.77    132.70 o 
  23   3  10      830.43      968.21     98.21 o 
  25   3  10     8691.25     8489.17    213.35 o 
  27   3  10        0.58       -6.75     52.98 o 
  29   3  10     1781.46     1416.68    103.63 o 
 -34   4  10      688.42      826.67     62.90 o 
 -32   4  10       44.53       63.92     39.70 o 
 -30   4  10        6.11       21.44     39.90 o 
 -28   4  10      929.21      982.34     49.58 o 
 -26   4  10      653.25      819.35     45.63 o 
 -24   4  10      997.98     1174.65     51.89 o 
 -22   4  10     1515.27     1559.12     40.76 o 
 -20   4  10      681.91      722.96     28.28 o 
 -18   4  10     2237.81     2327.63     41.85 o 
 -16   4  10    14542.41    14881.93    104.26 o 
 -14   4  10      266.96      201.41     15.58 o 
 -12   4  10      820.63      747.48     23.66 o 
 -10   4  10     6976.30     6557.25     56.29 o 
  -8   4  10     2932.81     2447.42     29.84 o 
  -6   4  10    11674.36    11176.47    150.22 o 
  -4   4  10    19237.42    21311.52    125.69 o 
  -2   4  10     1666.47     2000.86     29.05 o 
   0   4  10      440.76      630.23     23.41 o 
   2   4  10     1067.15     1047.71     40.30 o 
   4   4  10    27299.12    26943.32    223.71 o 
   6   4  10      194.73      132.79     45.05 o 
   8   4  10    33304.80    34646.68    286.29 o 
  10   4  10       17.61       73.68     53.36 o 
  12   4  10      894.14      960.75     95.80 o 
  14   4  10     1885.34     1839.31     88.90 o 
  16   4  10     2085.52     1916.26     95.84 o 
  18   4  10     9068.86     8782.93    158.90 o 
  20   4  10        7.94        5.16     62.10 o 
  22   4  10      643.34      765.31     82.40 o 
  24   4  10      118.52      194.56     64.41 o 
  26   4  10     1318.48     1328.84     98.44 o 
  28   4  10     1714.64     1613.71    100.85 o 
 -33   5  10      200.83      211.55     52.79 o 
 -31   5  10        0.40        7.49     33.20 o 
 -29   5  10      317.23      359.44     46.25 o 
 -27   5  10      932.83     1014.78     49.31 o 
 -25   5  10      128.38      147.59     33.34 o 
 -23   5  10     1515.26     1538.70     51.26 o 
 -21   5  10     2820.00     3076.14     44.85 o 
 -19   5  10      274.76      306.90     23.07 o 
 -17   5  10     5629.75     5546.13     54.04 o 
 -15   5  10      101.90       84.37     12.28 o 
 -13   5  10     1348.37     1319.39     22.63 o 
 -11   5  10      756.68      758.64     39.39 o 
  -9   5  10      505.58      603.79     55.90 o 
  -7   5  10     3322.16     3423.51    185.66 o 
  -5   5  10     1605.92     2056.92     72.87 o 
  -3   5  10      561.54      491.23     17.87 o 
  -1   5  10      595.78      655.91     21.80 o 
   1   5  10    12509.58    13446.89     96.23 o 
   3   5  10     5514.86     5969.26     70.67 o 
   5   5  10      247.39      278.11     31.95 o 
   7   5  10     4338.34     4815.30     69.92 o 
   9   5  10      432.13      362.50     43.54 o 
  11   5  10        0.30        4.54     24.82 o 
  13   5  10       49.05       58.09     40.98 o 
  15   5  10     1552.29     1620.92     69.21 o 
  17   5  10     2363.95     2358.06     88.21 o 
  19   5  10       17.51       34.98     45.70 o 
  21   5  10      606.25      565.10     80.30 o 
  23   5  10      197.25      219.84     68.06 o 
  25   5  10      187.48      175.00     68.91 o 
  27   5  10     1482.36     1642.44    106.07 o 
 -32   6  10       36.20       79.64     47.63 o 
 -30   6  10     4511.50     4391.76    102.53 o 
 -28   6  10      217.70      182.12     33.17 o 
 -26   6  10     3602.97     3631.56     61.97 o 
 -24   6  10     4270.84     4426.66     93.69 o 
 -22   6  10      186.84      209.42     36.58 o 
 -20   6  10     1761.14     1833.28     64.93 o 
 -18   6  10     6050.92     5964.66     89.05 o 
 -16   6  10     1973.17     2277.61     48.18 o 
 -14   6  10     5992.68     6213.43     54.42 o 
 -12   6  10     2709.68     2609.48     27.28 o 
 -10   6  10    22438.68    22054.56    182.27 o 
  -8   6  10        1.50      -37.72     43.92 o 
  -6   6  10    21894.62    21654.04    256.95 o 
  -4   6  10      126.12      198.44     77.66 o 
  -2   6  10     3349.65     3293.43     34.81 o 
   0   6  10    15362.91    15574.59    132.26 o 
   2   6  10     7732.86     8344.63     81.53 o 
   4   6  10     2390.42     2246.64     48.85 o 
   6   6  10       10.75       56.32     26.73 o 
   8   6  10      969.46      970.33     48.76 o 
  10   6  10       55.13       54.55     34.38 o 
  12   6  10     5349.21     5482.01     96.48 o 
  14   6  10    12498.41    12463.49    134.21 o 
  16   6  10      196.26      108.52     45.08 o 
  18   6  10      992.62     1153.78     67.33 o 
  20   6  10      117.83      106.40     51.08 o 
  22   6  10     1792.69     1856.09     94.29 o 
  24   6  10       11.94       -6.08     54.70 o 
  26   6  10     1628.59     1581.17     98.95 o 
 -31   7  10      101.63       93.35     46.42 o 
 -29   7  10       10.15       -7.60     33.25 o 
 -27   7  10     2758.26     2562.25     54.34 o 
 -25   7  10      440.78      429.28     78.50 o 
 -23   7  10     2214.29     2309.12     93.22 o 
 -21   7  10       27.13       55.91     34.66 o 
 -19   7  10     1991.99     2020.75     50.78 o 
 -17   7  10     6718.98     6458.54     83.03 o 
 -15   7  10        0.53      -16.53     16.53 o 
 -13   7  10      274.03      237.23     21.21 o 
 -11   7  10     1405.10     1572.95     30.43 o 
  -9   7  10      418.67      422.54     22.48 o 
  -7   7  10     1873.84     1716.70    118.62 o 
  -5   7  10     4549.38     4448.31    113.73 o 
  -3   7  10     5551.54     5451.02    114.06 o 
  -1   7  10       10.79       43.09     10.17 o 
   1   7  10     5083.17     5342.46     85.60 o 
   3   7  10     6328.81     6671.16     81.24 o 
   5   7  10     7797.76     7710.11     89.36 o 
   7   7  10    17602.84    17829.86    148.85 o 
   9   7  10     9604.79     9739.44    102.90 o 
  11   7  10      340.33      313.77     43.50 o 
  13   7  10      731.07      732.23     58.07 o 
  15   7  10     1868.13     1950.75     84.35 o 
  17   7  10     2759.64     2950.25    126.08 o 
  19   7  10     4123.58     4364.69    102.06 o 
  21   7  10     2845.07     2910.03     91.49 o 
  23   7  10       19.59       10.25     55.75 o 
  25   7  10      468.02      436.72     80.22 o 
 -30   8  10        7.26      -74.41    162.76 o 
 -28   8  10      183.98      236.81    119.52 o 
 -26   8  10        4.36      -86.65    104.85 o 
 -24   8  10        0.21      -21.03     30.69 o 
 -22   8  10       31.57      -11.00     26.48 o 
 -20   8  10      309.77      283.39     27.87 o 
 -18   8  10     3554.91     3251.30    168.32 o 
 -16   8  10        3.30       -8.97     19.83 o 
 -14   8  10      163.25      100.25     21.74 o 
 -12   8  10      109.49      137.17     22.86 o 
 -10   8  10       24.06       -9.36     45.35 o 
  -8   8  10     1072.81     1004.27     40.68 o 
  -6   8  10     1770.64     1804.80     92.41 o 
  -4   8  10     2350.40     2455.00    101.01 o 
  -2   8  10     4275.30     4496.80     72.88 o 
   0   8  10      745.36      549.43     27.85 o 
   2   8  10      455.27      338.79     30.21 o 
   4   8  10     3341.37     3550.80     80.87 o 
   6   8  10     1362.92     1413.77     54.38 o 
   8   8  10     1729.99     1550.94     50.24 o 
  10   8  10      159.54      215.23     46.40 o 
  12   8  10     2474.92     2703.99     72.98 o 
  14   8  10      863.37      872.12     61.30 o 
  16   8  10     1498.96     1650.42     98.53 o 
  18   8  10      187.23      185.63     59.22 o 
  20   8  10      308.44      347.62     58.55 o 
  22   8  10       81.92       84.70     58.41 o 
  24   8  10      212.29      190.94     63.39 o 
 -27   9  10      207.91      337.98    106.60 o 
 -25   9  10      767.74      762.46    118.00 o 
 -23   9  10       91.79       47.93     60.79 o 
 -21   9  10      488.22      466.84     91.45 o 
 -19   9  10     3694.25     3521.54    166.87 o 
 -17   9  10     5304.00     5425.57    120.96 o 
 -15   9  10      254.95      277.91     29.99 o 
 -13   9  10     2965.64     3393.64    150.10 o 
 -11   9  10       48.03      100.00     26.86 o 
  -9   9  10     1757.52     1708.38     49.90 o 
  -7   9  10     1890.04     2012.46     59.03 o 
  -5   9  10      236.29      118.39     50.58 o 
  -3   9  10     6645.34     6699.83    150.35 o 
  -1   9  10     1935.75     1912.77     65.36 o 
   1   9  10     1793.93     1845.31     55.21 o 
   3   9  10      451.09      522.18     37.88 o 
   5   9  10     2126.79     2301.70     56.37 o 
   7   9  10      197.67      215.74     34.50 o 
   9   9  10       99.64       77.66     39.03 o 
  11   9  10     5475.35     5638.36     89.12 o 
  13   9  10       52.79       50.16     36.94 o 
  15   9  10     4636.45     4652.81     88.37 o 
  17   9  10       39.15       59.23     51.53 o 
  19   9  10      826.84      878.73     68.74 o 
  21   9  10      924.53      993.52     73.17 o 
  23   9  10      366.89      408.31     70.87 o 
 -26  10  10      168.18      141.37    156.26 o 
 -24  10  10      917.01      749.31    207.28 o 
 -22  10  10      639.63      671.45    141.77 o 
 -20  10  10     4562.85     4915.42    119.98 o 
 -18  10  10       61.84       58.20     57.92 o 
 -16  10  10     1521.15     1714.98     81.73 o 
 -14  10  10     1818.65     1655.30    101.00 o 
 -12  10  10     1671.18     1728.84     92.51 o 
 -10  10  10     5953.22     6157.14    136.02 o 
  -8  10  10     2073.54     2026.07     92.95 o 
  -6  10  10      354.15      573.27     43.90 o 
  -4  10  10     2649.83     2567.21    112.17 o 
  -2  10  10     5553.36     5542.72    145.12 o 
   0  10  10       10.94       38.66     47.23 o 
   2  10  10     5783.66     5460.20    125.18 o 
   4  10  10    10360.63    11038.69    111.41 o 
   6  10  10      377.74      431.95     41.89 o 
   8  10  10     1338.21     1419.79     46.79 o 
  10  10  10       97.54      100.71     36.04 o 
  12  10  10      826.12     1061.50     77.13 o 
  14  10  10      579.78      502.17     49.80 o 
  16  10  10      426.52      312.00     70.37 o 
  18  10  10     2719.06     2870.52     87.99 o 
  20  10  10       28.10       10.97     44.41 o 
 -23  11  10        1.09       15.88     62.83 o 
 -21  11  10        1.27       -3.15     46.68 o 
 -19  11  10       55.33        7.50     49.11 o 
 -17  11  10       46.15       76.62     68.79 o 
 -15  11  10      264.51      185.06     91.43 o 
 -13  11  10      341.17      471.69     73.62 o 
 -11  11  10        0.21        1.23     18.27 o 
  -9  11  10        5.71       26.11     25.00 o 
  -7  11  10       25.82       16.58     24.87 o 
  -5  11  10        0.51      -27.71     27.71 o 
  -3  11  10        1.09       -3.85     52.02 o 
  -1  11  10      311.96      308.17     78.81 o 
   1  11  10      292.95      171.80     46.58 o 
   3  11  10      583.66      531.89     40.20 o 
   5  11  10     1098.29     1176.05     55.62 o 
   7  11  10      737.11      802.90     47.92 o 
   9  11  10       96.03       48.95     37.36 o 
  11  11  10       34.50       33.98     56.47 o 
  13  11  10       91.17       96.09     55.41 o 
  15  11  10        5.29       39.65     42.18 o 
  17  11  10     1828.54     1898.98     96.78 o 
 -20  12  10     1404.99     1682.84    202.78 o 
 -18  12  10       20.71       20.68     63.67 o 
 -16  12  10      562.44      670.91    241.53 o 
 -14  12  10       35.46        3.91     65.67 o 
 -12  12  10      484.29      535.94     86.55 o 
 -10  12  10       75.02       38.74     53.27 o 
  -8  12  10      139.96      213.57     47.22 o 
  -6  12  10      875.43      935.26     47.50 o 
  -4  12  10      610.25      521.47     70.08 o 
  -2  12  10     4493.83     4663.38    149.62 o 
   0  12  10      205.45      190.36     95.87 o 
   2  12  10        9.28       16.84     61.21 o 
   4  12  10      401.99      395.26     56.02 o 
   6  12  10      334.79      294.53     57.44 o 
   8  12  10      352.69      195.70     66.56 o 
  10  12  10      167.57       75.88     44.46 o 
  12  12  10      178.33      108.52     48.77 o 
  14  12  10       21.62       21.55     49.47 o 
 -15  13  10      192.28      157.62     88.42 o 
 -13  13  10      822.22      578.50    406.48 o 
 -11  13  10        3.11      -49.95     68.86 o 
  -9  13  10     1366.19     1593.97    122.63 o 
  -7  13  10      116.04       88.05     90.68 o 
  -5  13  10     1321.73     1106.35    145.66 o 
  -3  13  10     2110.45     2277.77    125.65 o 
  -1  13  10      478.10      373.16     70.76 o 
   1  13  10      623.49       -2.79     91.15 o 
   3  13  10      117.59       -5.58     92.08 o 
   5  13  10     1601.90     1729.28    183.25 o 
   7  13  10      704.54      759.75    459.96 o 
   9  13  10       28.34        4.41     52.30 o 
  -6  14  10     1075.56     1085.23    103.55 o 
  -4  14  10       13.89        7.66     73.81 o 
  -2  14  10       57.88      150.78    134.40 o 
   0  14  10      232.59      119.27     97.66 o 
 -35   1  11      255.37      291.95     56.49 o 
 -33   1  11     3061.00     3211.05     77.27 o 
 -31   1  11      780.72      794.98     53.01 o 
 -29   1  11     7321.83     7320.14    137.33 o 
 -27   1  11     1526.03     1678.43     53.39 o 
 -25   1  11     1885.51     1741.83     54.51 o 
 -23   1  11     1053.70     1022.80     42.10 o 
 -21   1  11      174.76      214.03     31.95 o 
 -19   1  11     6780.89     6024.98     66.13 o 
 -17   1  11     1394.84     1418.16     38.42 o 
 -15   1  11    17048.56    18834.54    118.64 o 
 -13   1  11    16561.77    16685.91     96.98 o 
 -11   1  11     6095.30     5428.00     34.78 o 
  -9   1  11    14400.07    13504.45     89.77 o 
  -7   1  11    17570.14    16957.34    113.44 o 
  -5   1  11     2815.87     2744.81     40.73 o 
  -3   1  11     8617.62     9371.87    106.53 o 
  -1   1  11    17575.78    17511.81    155.94 o 
   1   1  11     6070.18     5097.77     87.21 o 
   3   1  11     7221.32     6512.01    103.53 o 
   5   1  11    12602.82    12391.14    133.70 o 
   7   1  11     1198.93     1156.07     69.27 o 
   9   1  11     8858.30     8712.68    130.38 o 
  11   1  11      994.28     1142.04     84.41 o 
  13   1  11     2510.51     2611.75    117.78 o 
  15   1  11      795.80      637.21     92.99 o 
  17   1  11      583.83      687.76     98.09 o 
  19   1  11    15704.20    14897.94    240.47 o 
  21   1  11     4765.05     4935.97    140.90 o 
  23   1  11      904.92      989.25    128.64 o 
  25   1  11      416.25      381.42     92.97 o 
  27   1  11     1835.49     1934.16    128.09 o 
  29   1  11       12.57       49.48     96.33 o 
 -34   2  11      607.34      538.20     97.61 o 
 -32   2  11      464.29      489.61     57.74 o 
 -30   2  11     2385.40     2607.45     69.14 o 
 -28   2  11     1837.66     1812.49     54.36 o 
 -26   2  11    12839.50    12783.48    126.81 o 
 -24   2  11     1475.56     1456.67     48.45 o 
 -22   2  11     5222.35     5363.64     91.62 o 
 -20   2  11     9189.77     9558.30     89.56 o 
 -18   2  11     5906.43     5859.38     67.85 o 
 -16   2  11    25052.01    25141.07    151.92 o 
 -14   2  11        2.63       44.37     13.40 o 
 -12   2  11    64811.32    68643.41    359.10 o 
 -10   2  11     7359.42     8192.66     68.15 o 
  -8   2  11     7973.29     8054.33     66.29 o 
  -6   2  11     8894.79     7777.40     84.08 o 
  -4   2  11      327.13      268.74     37.97 o 
  -2   2  11    16674.48    16279.36    144.22 o 
   0   2  11      145.67      118.75     40.43 o 
   2   2  11    27974.65    27229.85    206.52 o 
   4   2  11     4841.24     5436.64    107.37 o 
   6   2  11    16148.60    16951.02    322.99 o 
   8   2  11      136.50      330.03     82.00 o 
  10   2  11      361.22      240.45     64.01 o 
  12   2  11     6650.10     6148.57    129.08 o 
  14   2  11    13004.69    12080.94    172.21 o 
  16   2  11     1329.68     1403.35    114.63 o 
  18   2  11     9847.43    10106.78    169.44 o 
  20   2  11      367.53      286.20     89.30 o 
  22   2  11       51.98       25.40     65.02 o 
  24   2  11     2018.77     1930.28    129.12 o 
  26   2  11     1393.20     1526.03    117.90 o 
  28   2  11      178.56       49.71     79.84 o 
  30   2  11     1238.63     1047.07    126.29 o 
 -35   3  11      532.57      374.18    114.84 o 
 -33   3  11        6.40       15.86     35.05 o 
 -31   3  11       29.72       23.18     32.00 o 
 -29   3  11     1815.64     1845.03     54.90 o 
 -27   3  11      383.19      354.99     44.13 o 
 -25   3  11      284.11      257.28     38.98 o 
 -23   3  11      380.18      406.45     42.02 o 
 -21   3  11      363.69      454.98     31.92 o 
 -19   3  11     2155.21     2411.39     41.11 o 
 -17   3  11      242.94      266.60     18.64 o 
 -15   3  11     8852.27     9204.55     74.12 o 
 -13   3  11       79.23       51.42     11.16 o 
 -11   3  11    14449.41    15409.32    102.88 o 
  -9   3  11    15978.23    19238.52    130.73 o 
  -7   3  11     2019.31     2252.36     45.40 o 
  -5   3  11      978.92     1191.83     30.08 o 
  -3   3  11     1561.34     2328.36    156.88 o 
  -1   3  11    33165.68    37120.79    246.91 o 
   1   3  11     1631.61     1661.47     64.25 o 
   3   3  11     2030.22     1767.24     71.66 o 
   5   3  11     1535.31     1336.77     80.38 o 
   7   3  11     9109.66     9255.63    135.80 o 
   9   3  11    13519.81    13623.43    170.92 o 
  11   3  11      366.38      621.32     74.04 o 
  13   3  11      519.09      601.37     84.12 o 
  15   3  11       62.60       22.50     59.54 o 
  17   3  11      784.70      808.10    107.42 o 
  19   3  11      288.34      264.00     75.36 o 
  21   3  11       28.29      -41.33     64.75 o 
  23   3  11      288.26      296.24     83.56 o 
  25   3  11       47.51      113.51     93.74 o 
  27   3  11        1.40      102.53     89.14 o 
  29   3  11       23.60       86.74     74.50 o 
 -34   4  11       21.08       86.76     52.48 o 
 -32   4  11     1250.68     1423.91     69.64 o 
 -30   4  11       31.95       26.60     29.54 o 
 -28   4  11      148.19      115.58     33.94 o 
 -26   4  11     1262.88     1432.54     46.17 o 
 -24   4  11     2255.83     2287.14     53.09 o 
 -22   4  11     3209.80     3201.01     53.69 o 
 -20   4  11     4251.66     4210.32     58.85 o 
 -18   4  11    10057.62    10393.89     85.85 o 
 -16   4  11     3982.39     3840.37     45.90 o 
 -14   4  11      618.50      547.59     20.77 o 
 -12   4  11     1036.44      906.78     34.71 o 
 -10   4  11    10346.54    10107.91     72.54 o 
  -8   4  11    43224.23    45761.20    269.34 o 
  -6   4  11     7055.29     6200.67     70.46 o 
  -4   4  11     1647.71     2497.93     56.00 o 
  -2   4  11    14097.89    14590.71     97.43 o 
   0   4  11     4683.16     4819.29     49.82 o 
   2   4  11       52.47      114.30     33.87 o 
   4   4  11      480.00      279.67     52.02 o 
   6   4  11      928.36      850.42     64.98 o 
   8   4  11     5427.23     5404.44    118.43 o 
  10   4  11        7.92       66.16     55.04 o 
  12   4  11     6329.88     7055.95    128.77 o 
  14   4  11        1.67       31.49     57.97 o 
  16   4  11     4395.33     4502.75    119.11 o 
  18   4  11      427.94      415.39     96.26 o 
  20   4  11       51.57      -15.35     56.78 o 
  22   4  11       34.22       39.43     52.46 o 
  24   4  11      318.26      339.84     71.00 o 
  26   4  11     1007.04      809.34     86.92 o 
  28   4  11      406.87      418.53     91.52 o 
 -33   5  11     2000.77     2167.69    133.93 o 
 -31   5  11      273.11      268.43     51.68 o 
 -29   5  11      859.22      801.47     42.91 o 
 -27   5  11     3413.32     3480.85     91.39 o 
 -25   5  11     4063.19     3862.49     81.79 o 
 -23   5  11     2712.26     2965.07    117.23 o 
 -21   5  11      707.90      895.93     46.06 o 
 -19   5  11      229.97      302.37     28.11 o 
 -17   5  11      563.53      440.73     18.43 o 
 -15   5  11    13055.62    13302.64     85.08 o 
 -13   5  11    13209.36    12763.63     82.28 o 
 -11   5  11     7418.17     7177.70     64.91 o 
  -9   5  11     6613.25     6419.59     71.32 o 
  -7   5  11       66.41       99.83      9.94 o 
  -5   5  11     9712.80     9434.84    226.84 o 
  -3   5  11     5691.24     5876.86     45.96 o 
  -1   5  11    25430.06    25318.57    152.19 o 
   1   5  11      292.42      385.73     26.22 o 
   3   5  11    12280.70    11803.29    100.77 o 
   5   5  11     5525.81     5661.71     69.62 o 
   7   5  11     7147.39     7369.66     96.25 o 
   9   5  11     6358.52     6475.07     87.93 o 
  11   5  11      238.43      239.12     43.89 o 
  13   5  11     5697.31     5514.26    101.34 o 
  15   5  11     5845.17     5336.20    102.10 o 
  17   5  11        6.62      -12.87     39.78 o 
  19   5  11     5787.31     6188.32    144.28 o 
  21   5  11        1.60      -29.11     47.69 o 
  23   5  11     2379.52     2564.83    107.78 o 
  25   5  11      512.67      412.86     79.90 o 
  27   5  11     1745.96     1838.67    119.05 o 
 -32   6  11      114.15      163.81    124.77 o 
 -30   6  11     4179.90     4711.98    201.82 o 
 -28   6  11      233.85      191.00     38.93 o 
 -26   6  11      395.88      306.04     35.30 o 
 -24   6  11       20.79       85.60     34.39 o 
 -22   6  11      486.25      678.39     37.01 o 
 -20   6  11       16.26       24.23     21.20 o 
 -18   6  11     5983.46     6568.79     64.35 o 
 -16   6  11     2594.53     2276.53     62.69 o 
 -14   6  11     2589.34     2362.42     36.35 o 
 -12   6  11       12.89       10.77     34.43 o 
 -10   6  11      420.57      436.02     64.64 o 
  -8   6  11        7.83      -35.70     60.92 o 
  -6   6  11      852.73      829.62     69.72 o 
  -4   6  11     6520.33     7075.23     70.30 o 
  -2   6  11     1352.12     1555.32     29.12 o 
   0   6  11      142.29      133.02     21.22 o 
   2   6  11     5200.80     5735.70     66.56 o 
   4   6  11      555.14      656.15     33.99 o 
   6   6  11    15346.41    15924.23    139.89 o 
   8   6  11       22.70       23.58     28.47 o 
  10   6  11     1076.07     1217.27     69.20 o 
  12   6  11     3020.37     2766.02     73.78 o 
  14   6  11       86.69      128.63     43.81 o 
  16   6  11     1128.41     1037.88     64.30 o 
  18   6  11      156.63       53.24     47.78 o 
  20   6  11      425.46      380.99     61.32 o 
  22   6  11        2.92       46.97     58.58 o 
  24   6  11       46.01       46.98     62.97 o 
  26   6  11      453.24      459.79     84.44 o 
 -31   7  11      802.04      799.31     99.14 o 
 -29   7  11     2825.19     2854.19    107.66 o 
 -27   7  11       79.88      129.48     54.63 o 
 -25   7  11     1797.97     1692.82     45.03 o 
 -23   7  11      113.01      159.84     44.56 o 
 -21   7  11     9884.24     9924.13    112.50 o 
 -19   7  11        9.41       -5.36     13.18 o 
 -17   7  11       30.36       44.27     13.69 o 
 -15   7  11     1791.98     1858.30     73.75 o 
 -13   7  11      697.76      709.43     52.80 o 
 -11   7  11       49.05       88.42     45.77 o 
  -9   7  11     9905.40    10566.66    195.43 o 
  -7   7  11      639.54      752.46     77.88 o 
  -5   7  11    11410.33    11822.54    212.86 o 
  -3   7  11      192.44      294.65     35.52 o 
  -1   7  11     1768.98     1735.99     28.12 o 
   1   7  11       79.29       67.04     21.98 o 
   3   7  11     1055.55     1064.15     41.85 o 
   5   7  11    14977.83    15218.79    128.46 o 
   7   7  11     3361.74     3315.14     69.19 o 
   9   7  11      645.10      564.01     45.45 o 
  11   7  11      632.36      594.12     46.32 o 
  13   7  11      255.54      275.97     50.72 o 
  15   7  11     2352.04     2450.83     74.12 o 
  17   7  11     2328.92     2271.68     78.29 o 
  19   7  11     1603.14     1691.66     77.35 o 
  21   7  11        5.96      -22.45     47.51 o 
  23   7  11     1119.36     1137.65     85.86 o 
  25   7  11      382.60      312.76     80.65 o 
 -28   8  11      514.18      548.12    143.08 o 
 -26   8  11     2557.64     2784.79    164.67 o 
 -24   8  11     1063.39     1086.86    110.84 o 
 -22   8  11     1726.99     1818.41    122.11 o 
 -20   8  11       23.64       19.10     14.42 o 
 -18   8  11      515.03      457.19     31.29 o 
 -16   8  11     8873.63     9567.21    150.59 o 
 -14   8  11      178.76      221.62     54.65 o 
 -12   8  11     5954.28     6133.15    193.85 o 
 -10   8  11     3782.71     4224.78    219.16 o 
  -8   8  11      767.79      639.61    148.36 o 
  -6   8  11       10.63       71.16     56.58 o 
  -4   8  11       98.96      116.43     66.97 o 
  -2   8  11    20568.36    21257.12    217.74 o 
   0   8  11      765.30      787.65     35.41 o 
   2   8  11     8040.21     8011.90     92.22 o 
   4   8  11     9095.10     9581.29     92.51 o 
   6   8  11     1816.18     1667.39     46.56 o 
   8   8  11     7363.53     7627.01    104.19 o 
  10   8  11     1528.37     1713.98     56.39 o 
  12   8  11     1042.03      993.81     53.17 o 
  14   8  11     4766.07     4924.90     96.32 o 
  16   8  11     3670.17     3666.87     86.06 o 
  18   8  11      253.32      232.28     56.03 o 
  20   8  11     2047.89     2268.77     98.19 o 
  22   8  11     2887.81     3079.67    108.74 o 
  24   8  11      743.64      766.61     87.33 o 
 -27   9  11      363.33      371.62    110.61 o 
 -25   9  11      403.96      322.43    125.33 o 
 -23   9  11      269.28      304.99     69.43 o 
 -21   9  11        2.51       13.86     54.45 o 
 -19   9  11     4144.66     4568.62    109.83 o 
 -17   9  11        8.50        8.98     16.50 o 
 -15   9  11     7975.17     7797.62    162.04 o 
 -13   9  11      791.91      554.51     27.36 o 
 -11   9  11        4.20        2.56     16.06 o 
  -9   9  11      502.48      618.52     74.75 o 
  -7   9  11       32.03       99.93     85.78 o 
  -5   9  11     3872.15     4137.07    128.66 o 
  -3   9  11      357.70      328.48     73.76 o 
  -1   9  11        4.28        5.22     31.48 o 
   1   9  11     2961.63     3305.38     64.88 o 
   3   9  11        2.71        8.26     25.89 o 
   5   9  11       36.76       51.14     23.87 o 
   7   9  11     1976.37     2017.48     68.34 o 
   9   9  11     4122.16     4121.97     75.01 o 
  11   9  11       41.95       29.26     32.25 o 
  13   9  11      530.58      450.59     53.78 o 
  15   9  11     1119.25     1442.06     69.54 o 
  17   9  11     1819.49     1912.18     73.53 o 
  19   9  11      212.47      220.96     55.08 o 
  21   9  11      163.04      177.85     63.93 o 
 -24  10  11      141.25       69.00     64.08 o 
 -22  10  11       14.02       46.56     61.41 o 
 -20  10  11     1193.56     1245.44    218.17 o 
 -18  10  11      558.99      446.92     96.66 o 
 -16  10  11      584.48      615.63     85.88 o 
 -14  10  11      132.23       76.83     16.10 o 
 -12  10  11      191.76      172.64     22.82 o 
 -10  10  11     4212.40     4731.56    126.63 o 
  -8  10  11       14.77      -49.53     49.53 o 
  -6  10  11      932.00     1024.13    159.06 o 
  -4  10  11       24.01       40.77     61.41 o 
  -2  10  11      297.92      373.86     77.95 o 
   0  10  11      359.01      312.80     51.02 o 
   2  10  11     3119.48     3070.73     66.42 o 
   4  10  11      644.40      673.73     41.89 o 
   6  10  11     2039.45     2237.95     62.58 o 
   8  10  11      506.42      535.37     41.13 o 
  10  10  11      349.37      313.53     44.82 o 
  12  10  11      371.44      291.70     43.04 o 
  14  10  11      893.09      969.89     57.18 o 
  16  10  11      554.83      598.16     92.73 o 
  18  10  11       12.69        8.86     45.50 o 
  20  10  11      650.02      372.66     87.34 o 
 -23  11  11      698.67      652.06    118.50 o 
 -21  11  11      500.66      406.98    106.72 o 
 -19  11  11      161.57      142.22     75.62 o 
 -17  11  11      490.44      271.12    100.08 o 
 -15  11  11     1118.58     1000.84    293.58 o 
 -13  11  11     3739.86     3967.10    117.88 o 
 -11  11  11      182.69      345.11     66.56 o 
  -9  11  11       67.06       72.64     24.00 o 
  -7  11  11      197.71      169.93     56.93 o 
  -5  11  11     2369.61     2431.59    155.83 o 
  -3  11  11     1388.80     1455.71    105.20 o 
  -1  11  11     4153.45     4634.34    146.88 o 
   1  11  11     1314.51     1422.72    132.31 o 
   3  11  11     1371.07     1232.70     85.38 o 
   5  11  11      701.60      792.15     43.83 o 
   7  11  11      385.70      252.84     47.69 o 
   9  11  11     5280.45     5180.29     99.42 o 
  11  11  11       12.98       57.11     50.53 o 
  13  11  11      982.01     1100.19     70.99 o 
  15  11  11      151.91       60.58     47.55 o 
  17  11  11      132.36      104.77     53.41 o 
 -18  12  11      218.10      233.37    118.40 o 
 -16  12  11     1145.34     1176.75    344.64 o 
 -14  12  11      857.78      923.92    284.73 o 
 -12  12  11       57.87      -15.78     64.93 o 
 -10  12  11       48.84      104.46     67.40 o 
  -8  12  11      456.80      451.78     69.52 o 
  -6  12  11     1205.41     1563.65    179.53 o 
  -4  12  11      106.60       68.44     51.81 o 
  -2  12  11        5.80       52.81     68.11 o 
   0  12  11      537.80      483.65     89.56 o 
   2  12  11     1045.00     1035.03    101.14 o 
   4  12  11      499.17      529.01     59.77 o 
   6  12  11     3550.47     3873.31    123.92 o 
   8  12  11      768.83      931.15     86.62 o 
  10  12  11      322.21      174.87     53.83 o 
  12  12  11      290.17      127.03     56.89 o 
  14  12  11      145.51      115.48     63.91 o 
 -13  13  11      751.64      615.53    411.59 o 
 -11  13  11       62.34       69.37     79.00 o 
  -9  13  11        0.43      -68.20     68.20 o 
  -7  13  11       15.16      -43.80     74.11 o 
  -5  13  11      106.92       23.93     61.94 o 
  -3  13  11      466.37      509.52     70.39 o 
  -1  13  11       15.74      -57.29     71.96 o 
   1  13  11        0.21        0.00     79.06 o 
   3  13  11       82.94        3.72     97.66 o 
   5  13  11      172.37       74.13     61.60 o 
   7  13  11       12.51       31.46     78.85 o 
   9  13  11      101.06       36.48     62.67 o 
 -34   0  12      403.32      433.46     80.68 o 
 -32   0  12       95.27      125.83     60.98 o 
 -30   0  12      289.92      274.19     67.63 o 
 -28   0  12     9712.65     9287.87    239.27 o 
 -26   0  12     2454.37     2485.04     83.51 o 
 -24   0  12     4498.01     4263.35     94.23 o 
 -22   0  12       59.97        6.65     51.23 o 
 -20   0  12     1289.80     1288.10     95.35 o 
 -18   0  12     1866.99     1797.54     57.49 o 
 -16   0  12    16489.26    15966.96    161.75 o 
 -14   0  12    11215.22     8815.51     78.03 o 
 -12   0  12    10158.32    11521.51     93.03 o 
 -10   0  12     2983.86     3797.09     76.22 o 
  -8   0  12    21995.44    22161.98    325.09 o 
  -6   0  12      301.16      767.44     38.76 o 
  -4   0  12   103035.41   101353.56   1296.25 o 
  -2   0  12      113.19      126.41     53.82 o 
   0   0  12     1714.69     2448.35    110.24 o 
   2   0  12     2563.92     3766.02    114.40 o 
   4   0  12     1007.01      851.55     87.46 o 
   6   0  12    20780.65    17524.97    246.87 o 
   8   0  12       33.98      -40.04     72.99 o 
  10   0  12    20810.64    19457.59    297.54 o 
  12   0  12     2076.72     2487.86    150.03 o 
  14   0  12     8732.11     8318.11    219.62 o 
  16   0  12     3885.08     3852.49    208.33 o 
  18   0  12      142.95       88.03    113.94 o 
  20   0  12    19516.09    18713.71    344.27 o 
  22   0  12     1315.34     1587.04    201.80 o 
  24   0  12     2926.63     2804.29    188.41 o 
  26   0  12      587.06      585.75    146.83 o 
  28   0  12     3305.54     3476.82    223.32 o 
 -35   1  12        4.48      -44.20     53.07 o 
 -33   1  12      749.13      705.52     68.06 o 
 -31   1  12      883.74      906.11     68.32 o 
 -29   1  12      658.89      540.33     49.58 o 
 -27   1  12       76.67       64.64     44.28 o 
 -25   1  12        7.69       13.03     31.97 o 
 -23   1  12     4934.68     4874.77     68.45 o 
 -21   1  12    10184.38     9850.64    107.98 o 
 -19   1  12     2944.19     2815.40     51.39 o 
 -17   1  12      245.08      298.40     23.68 o 
 -15   1  12     2990.92     2926.73     38.13 o 
 -13   1  12      401.53      599.46     19.11 o 
 -11   1  12    14592.26    13593.85     79.06 o 
  -9   1  12    14891.75    15103.59    107.45 o 
  -7   1  12    37085.54    35433.61    215.41 o 
  -5   1  12      430.26      491.71     40.80 o 
  -3   1  12      253.16      235.89     39.25 o 
  -1   1  12    60798.27    62300.47    421.96 o 
   1   1  12    11490.86    10932.50    126.81 o 
   3   1  12     9989.86     9103.50    121.22 o 
   5   1  12       54.02      212.60     57.84 o 
   7   1  12     2641.31     2888.76    107.89 o 
   9   1  12      318.43      317.77     75.20 o 
  11   1  12     1002.98     1119.32     99.29 o 
  13   1  12     8794.84     8610.89    152.41 o 
  15   1  12    13087.91    13141.53    203.78 o 
  17   1  12      600.33      669.49     89.08 o 
  19   1  12      173.25      118.68     74.86 o 
  21   1  12     3355.61     3205.47    129.61 o 
  23   1  12     3156.32     2965.94    131.83 o 
  25   1  12       49.15      -62.80     77.42 o 
  27   1  12      798.42      947.04    147.44 o 
  29   1  12       29.13       34.64     83.09 o 
 -34   2  12      293.84      279.52     51.94 o 
 -32   2  12     2329.14     2395.24     76.70 o 
 -30   2  12      245.25      186.51     43.73 o 
 -28   2  12     1092.50     1121.01     51.36 o 
 -26   2  12       24.74       66.69     32.19 o 
 -24   2  12        0.55       -8.55     32.94 o 
 -22   2  12     1239.95     1445.02     74.25 o 
 -20   2  12     2830.66     2936.20     49.80 o 
 -18   2  12     4235.66     4080.49     47.37 o 
 -16   2  12       53.87       90.23     16.70 o 
 -14   2  12    12507.98    14058.94     94.20 o 
 -12   2  12    25768.18    26472.55    150.50 o 
 -10   2  12    18092.41    18310.84    128.92 o 
  -8   2  12     9914.24    10387.66     71.62 o 
  -6   2  12      499.10      536.91     20.08 o 
  -4   2  12     3441.53     3215.29     59.98 o 
  -2   2  12     1668.74     1228.05     55.32 o 
   0   2  12     3119.91     3020.85     79.66 o 
   2   2  12     2357.33     2691.41     91.73 o 
   4   2  12    23897.14    25941.11    224.70 o 
   6   2  12     1459.53     1710.08     84.21 o 
   8   2  12     8409.33     9139.11    145.57 o 
  10   2  12       11.71       14.96     50.80 o 
  12   2  12     8911.67     9277.72    153.89 o 
  14   2  12      729.66      740.67    123.61 o 
  16   2  12      187.03      201.52     74.74 o 
  18   2  12       32.23        2.31     52.03 o 
  20   2  12      533.24      533.19     95.23 o 
  22   2  12     1102.36      961.51    100.22 o 
  24   2  12     1006.83      903.70    104.26 o 
  26   2  12       83.18       95.31     81.97 o 
  28   2  12      309.49      260.02    122.78 o 
 -33   3  12      230.68      159.33     46.98 o 
 -31   3  12      134.06      152.66     52.20 o 
 -29   3  12      356.53      331.22     54.39 o 
 -27   3  12     1655.48     1504.07     67.39 o 
 -25   3  12     3263.53     3297.42    131.61 o 
 -23   3  12     2198.61     2394.26     54.17 o 
 -21   3  12     1387.57     1056.73     42.97 o 
 -19   3  12     2169.37     2484.15     39.58 o 
 -17   3  12     5050.48     5141.64     49.37 o 
 -15   3  12    11684.61    10765.54     73.63 o 
 -13   3  12      753.41      652.80     26.52 o 
 -11   3  12    43983.00    45455.03    265.91 o 
  -9   3  12     7831.47     9189.16     74.64 o 
  -7   3  12       50.70       83.45     30.05 o 
  -5   3  12    10637.98    10129.06     79.06 o 
  -3   3  12    16046.18    14714.90    141.75 o 
  -1   3  12    23605.85    24824.09    194.20 o 
   1   3  12     1299.25     1154.88     55.95 o 
   3   3  12    32814.77    32574.46    258.18 o 
   5   3  12       21.94      149.81     48.90 o 
   7   3  12    24576.96    22998.26    227.84 o 
   9   3  12     7474.95     8096.41    141.75 o 
  11   3  12     7116.52     7741.13    184.03 o 
  13   3  12     5364.25     5255.12    134.21 o 
  15   3  12      218.31      257.87     78.56 o 
  17   3  12     3833.30     4060.42    131.65 o 
  19   3  12       12.65      -40.25     60.64 o 
  21   3  12     8145.16     7985.70    165.73 o 
  23   3  12      197.84      222.03     89.30 o 
  25   3  12      523.96      704.13    102.87 o 
  27   3  12     1658.97     1643.41    142.86 o 
 -34   4  12       73.75       56.99     50.82 o 
 -32   4  12     2774.77     2912.36    136.43 o 
 -30   4  12       41.65       35.13     32.16 o 
 -28   4  12      405.25      396.02     40.24 o 
 -26   4  12       55.18       65.30     29.95 o 
 -24   4  12        5.75      -18.06     21.36 o 
 -22   4  12       17.49       23.33     20.22 o 
 -20   4  12       71.77       64.31     19.36 o 
 -18   4  12     2572.10     2515.43     33.32 o 
 -16   4  12      715.69      593.23     13.79 o 
 -14   4  12     4182.50     4813.45     52.86 o 
 -12   4  12    20474.06    20596.28    123.86 o 
 -10   4  12     4809.56     4686.95     52.39 o 
  -8   4  12     1091.59      865.26     26.82 o 
  -6   4  12     5092.05     5507.85    116.57 o 
  -4   4  12    12147.83    11438.39    114.60 o 
  -2   4  12    39798.89    41543.15    239.94 o 
   0   4  12    14064.69    16171.06    145.45 o 
   2   4  12     4893.70     4963.74     92.51 o 
   4   4  12    14627.78    14372.28    236.56 o 
   6   4  12     2960.56     3246.57     90.80 o 
   8   4  12       25.67       22.76     49.35 o 
  10   4  12     6561.34     5841.08    142.82 o 
  12   4  12     1218.51     1255.11     85.13 o 
  14   4  12     3626.04     3803.25    133.31 o 
  16   4  12     4866.83     4582.52    154.46 o 
  18   4  12     2254.38     2325.60    105.76 o 
  20   4  12      319.27      337.28     79.60 o 
  22   4  12       65.76       53.40     73.81 o 
  24   4  12     1752.29     1781.68    124.26 o 
  26   4  12        1.69      -23.02     60.19 o 
  28   4  12     1408.05     1583.14    112.85 o 
 -33   5  12      548.36      587.89    196.86 o 
 -31   5  12      249.54      136.56     39.23 o 
 -29   5  12      161.95      181.39     46.86 o 
 -27   5  12       20.78       46.81     44.55 o 
 -25   5  12     1279.22     1342.47     55.85 o 
 -23   5  12     1819.20     1679.92     53.30 o 
 -21   5  12     3306.37     3313.23     56.27 o 
 -19   5  12       34.06       19.38     17.34 o 
 -17   5  12     5986.44     5943.98     47.23 o 
 -15   5  12     1136.08     1250.00     34.90 o 
 -13   5  12      612.49      599.01     25.10 o 
 -11   5  12     1210.32     1640.57     36.25 o 
  -9   5  12     4591.86     4329.92     64.09 o 
  -7   5  12     4576.10     4385.18    137.23 o 
  -5   5  12      266.77      263.32     31.31 o 
  -3   5  12     3653.54     3746.31     38.58 o 
  -1   5  12     3568.01     3612.82     41.20 o 
   1   5  12       13.35       32.93     18.99 o 
   3   5  12      152.60      166.77     27.75 o 
   5   5  12     2995.42     3092.49     79.04 o 
   7   5  12      857.39      926.05     60.78 o 
   9   5  12     3857.69     4145.47     82.07 o 
  11   5  12      170.03      213.92     47.85 o 
  13   5  12     1432.74     1547.75     66.80 o 
  15   5  12      550.19      792.68     99.21 o 
  17   5  12       32.00       38.72     44.92 o 
  19   5  12       20.11       38.99     50.84 o 
  21   5  12      232.44      197.52     63.69 o 
  23   5  12      276.84      404.72     71.33 o 
  25   5  12       39.55       10.15     58.72 o 
  27   5  12        1.97      -44.54     66.35 o 
 -32   6  12      315.60      350.34     75.41 o 
 -30   6  12      526.99      543.04     99.43 o 
 -28   6  12     2240.10     2003.22     87.76 o 
 -26   6  12      941.58      908.34     47.25 o 
 -24   6  12     7950.96     8080.25    119.85 o 
 -22   6  12     4611.69     4747.38     56.99 o 
 -20   6  12     1260.49     1127.29     59.85 o 
 -18   6  12     3695.98     3554.61     62.71 o 
 -16   6  12     1127.16     1038.95     26.76 o 
 -14   6  12     8796.74     8456.88    124.50 o 
 -12   6  12     7681.45     8445.75    125.73 o 
 -10   6  12     5019.55     5824.26    127.61 o 
  -8   6  12     6112.94     6288.02    130.28 o 
  -6   6  12     1913.05     1714.10     90.24 o 
  -4   6  12     8905.42     9583.60     91.87 o 
  -2   6  12     2565.36     2608.90     28.35 o 
   0   6  12     6397.70     6459.93     66.60 o 
   2   6  12      771.43      620.10     44.24 o 
   4   6  12     5100.24     5041.58    101.61 o 
   6   6  12     6026.98     6473.28     80.14 o 
   8   6  12     3431.23     3491.00     77.25 o 
  10   6  12      401.84      556.99     46.89 o 
  12   6  12      312.28      449.65     49.10 o 
  14   6  12      703.59      522.50     58.85 o 
  16   6  12     6157.93     6360.45    108.32 o 
  18   6  12       12.31       44.15     44.33 o 
  20   6  12     2288.46     2282.79     91.59 o 
  22   6  12      441.13      422.66     69.23 o 
  24   6  12      799.42      731.59     79.77 o 
  26   6  12      113.52      116.53     75.36 o 
 -31   7  12      609.27      724.12    121.99 o 
 -29   7  12     1748.36     1659.41    168.42 o 
 -27   7  12      487.91      445.69     67.95 o 
 -25   7  12      836.97      999.02     63.57 o 
 -23   7  12      947.99      757.34     59.05 o 
 -21   7  12     3365.46     2955.09     60.67 o 
 -19   7  12     7241.20     7262.76    114.06 o 
 -17   7  12      289.35      277.11     23.23 o 
 -15   7  12     2113.76     2249.76     71.38 o 
 -13   7  12      690.85      769.28     65.12 o 
 -11   7  12       20.80        7.46     36.55 o 
  -9   7  12     3444.71     3507.38    112.63 o 
  -7   7  12     4077.12     4348.73    119.82 o 
  -5   7  12       19.40       40.14     72.28 o 
  -3   7  12        8.94       26.44     17.94 o 
  -1   7  12    10624.76    10995.42     74.27 o 
   1   7  12     2693.74     2681.97     43.85 o 
   3   7  12     3610.55     3868.75     65.29 o 
   5   7  12       53.01       89.69     44.14 o 
   7   7  12    15364.06    15806.07    142.00 o 
   9   7  12      833.82      783.88     51.30 o 
  11   7  12      241.83      150.10     51.17 o 
  13   7  12     3349.89     3599.53     78.84 o 
  15   7  12      147.34      105.43     44.64 o 
  17   7  12     3286.56     3249.27     87.03 o 
  19   7  12      172.01      160.49     56.39 o 
  21   7  12     2088.18     2241.66     96.68 o 
  23   7  12     3663.58     3738.64    110.99 o 
  25   7  12      193.84      158.91     68.47 o 
 -28   8  12      126.56      144.25    101.85 o 
 -26   8  12      341.06      373.18    102.11 o 
 -24   8  12     1737.65     1567.77    292.20 o 
 -22   8  12      177.86      192.74     60.56 o 
 -20   8  12        0.30       -2.47     15.81 o 
 -18   8  12       30.40        5.98     42.91 o 
 -16   8  12      101.95       68.29     53.36 o 
 -14   8  12     5806.13     5920.96    130.97 o 
 -12   8  12     2479.49     2711.52     90.62 o 
 -10   8  12      949.75      792.18     66.85 o 
  -8   8  12     5621.14     5705.32    174.46 o 
  -6   8  12     1045.56      878.14    114.75 o 
  -4   8  12     5640.45     5661.88    174.98 o 
  -2   8  12     7009.44     6922.02     91.61 o 
   0   8  12      700.65      643.25     25.45 o 
   2   8  12     1593.67     1589.52     32.93 o 
   4   8  12      840.50      821.72     51.94 o 
   6   8  12     2071.67     2093.67     56.89 o 
   8   8  12      394.07      297.19     36.85 o 
  10   8  12      254.94      196.63     37.99 o 
  12   8  12        0.89      -21.93     37.74 o 
  14   8  12     1285.76     1316.71     65.25 o 
  16   8  12      415.72      512.52     59.95 o 
  18   8  12      370.02      307.30     66.96 o 
  20   8  12      357.47      457.80     72.75 o 
  22   8  12        3.62       58.22     55.17 o 
 -27   9  12      165.22      167.07    126.47 o 
 -25   9  12     2218.32     2398.15    130.11 o 
 -23   9  12       87.05        3.14     46.45 o 
 -21   9  12     1575.41     1725.58     95.44 o 
 -19   9  12       94.56       31.89     57.59 o 
 -17   9  12      618.21      632.15     66.25 o 
 -15   9  12     3527.74     3460.72    141.34 o 
 -13   9  12       44.33       98.11     64.81 o 
 -11   9  12      952.89      979.69     74.35 o 
  -9   9  12      192.22      168.76     55.90 o 
  -7   9  12      541.22      690.49     85.45 o 
  -5   9  12      890.63      790.09    141.24 o 
  -3   9  12     3628.45     3474.50    122.56 o 
  -1   9  12      148.97      141.63     43.91 o 
   1   9  12       12.24       19.03     24.68 o 
   3   9  12     2007.20     2204.55     40.33 o 
   5   9  12      496.19      482.79     32.14 o 
   7   9  12     3628.11     3842.33     67.29 o 
   9   9  12     3316.91     3514.84     73.14 o 
  11   9  12     2556.02     2901.45     67.88 o 
  13   9  12      520.25      601.48     56.03 o 
  15   9  12        0.96      -22.77     37.84 o 
  17   9  12      537.44      620.12     63.02 o 
  19   9  12       16.12      -34.50     48.91 o 
  21   9  12     1037.19     1059.69     77.73 o 
 -24  10  12      405.51      342.42     99.48 o 
 -22  10  12      170.71       33.17     60.92 o 
 -20  10  12      577.21      569.34    124.18 o 
 -18  10  12     1813.04     1984.78    106.46 o 
 -16  10  12       96.72       88.04     62.45 o 
 -14  10  12     6073.59     6535.07    233.59 o 
 -12  10  12     2248.43     2304.78    110.55 o 
 -10  10  12     1125.22     1095.41     82.48 o 
  -8  10  12     3362.76     3618.43    119.31 o 
  -6  10  12       11.68       77.32    167.88 o 
  -4  10  12     3050.08     3436.86    337.73 o 
  -2  10  12      171.58      259.95     86.53 o 
   0  10  12     1765.62     2128.56    161.35 o 
   2  10  12     1282.90     1338.33     45.46 o 
   4  10  12     1400.70     1439.21     68.26 o 
   6  10  12      990.23     1119.46     40.60 o 
   8  10  12      479.92      379.34     46.75 o 
  10  10  12     2346.40     2602.86     65.17 o 
  12  10  12       23.94       27.75     38.51 o 
  14  10  12      701.49      810.78     60.48 o 
  16  10  12      113.69      121.89     48.01 o 
  18  10  12      283.13      246.32     74.58 o 
 -21  11  12      193.61      275.36     75.00 o 
 -19  11  12      174.74      116.87     86.17 o 
 -17  11  12       20.69       -1.39     52.62 o 
 -15  11  12       11.75       -9.21     54.17 o 
 -13  11  12       43.82      -14.34     50.38 o 
 -11  11  12       40.87       91.61     68.36 o 
  -9  11  12        2.37       41.16     52.08 o 
  -7  11  12      129.70      192.51     63.90 o 
  -5  11  12        0.08     -105.10    121.84 o 
  -3  11  12      213.19      276.20     83.67 o 
  -1  11  12       19.43       67.23     71.03 o 
   1  11  12      294.25      343.48     48.56 o 
   3  11  12      139.07      155.81     46.28 o 
   5  11  12        0.14        9.58     25.38 o 
   7  11  12      435.13      440.22     49.93 o 
   9  11  12     1060.60     1018.94     65.16 o 
  11  11  12       10.74       45.81     33.99 o 
  13  11  12      139.07       96.27     40.38 o 
  15  11  12        8.06       -0.60     38.30 o 
 -18  12  12      579.76      326.90    152.05 o 
 -16  12  12      398.38      268.19     88.49 o 
 -14  12  12      128.61      208.11     83.40 o 
 -12  12  12      301.88      293.15    103.44 o 
 -10  12  12      211.51      145.55    117.19 o 
  -8  12  12     1775.37     2056.87    111.07 o 
  -6  12  12      477.40      617.19     77.22 o 
  -4  12  12     1276.63     1107.87    174.88 o 
  -2  12  12      186.82      218.28     90.22 o 
   0  12  12       20.38      116.45     76.97 o 
   2  12  12     1220.23     1335.84    142.32 o 
   4  12  12       22.40        7.02     35.00 o 
   6  12  12      222.35      174.36     60.79 o 
   8  12  12       41.34        9.60     47.14 o 
  10  12  12        4.36       24.71     72.01 o 
  12  12  12      690.50      431.09    155.20 o 
 -13  13  12     1086.71     1211.43    159.99 o 
 -11  13  12      775.27      410.84    270.67 o 
  -9  13  12       13.28       16.05     68.98 o 
  -7  13  12     1530.31     1594.75    109.11 o 
  -5  13  12      134.79      -70.69    126.49 o 
  -3  13  12      349.74      159.88    136.26 o 
  -1  13  12      281.62      -71.62    127.42 o 
   1  13  12       12.79      -15.81    109.75 o 
   3  13  12      572.19       31.62    122.78 o 
   5  13  12       91.31       22.25     53.64 o 
   7  13  12     1392.18     1242.81    127.53 o 
 -35   1  13      593.05      464.25     58.25 o 
 -33   1  13     1590.97     1859.72     73.52 o 
 -31   1  13     1362.18     1401.86     60.72 o 
 -29   1  13        3.12       10.48     30.38 o 
 -27   1  13      674.65      774.19     46.37 o 
 -25   1  13      152.30      133.31     36.49 o 
 -23   1  13     1139.12     1175.58     41.59 o 
 -21   1  13     2347.67     2265.17     46.65 o 
 -19   1  13     6383.07     6470.25     68.08 o 
 -17   1  13     3642.60     3838.41     45.23 o 
 -15   1  13      894.12      861.50     40.30 o 
 -13   1  13     5163.39     4874.28     39.71 o 
 -11   1  13     8632.61     8617.78     63.71 o 
  -9   1  13     6617.86     6392.93     58.58 o 
  -7   1  13    32655.60    35235.11    226.63 o 
  -5   1  13       77.10       85.83     38.86 o 
  -3   1  13     1493.18     1804.42     62.70 o 
  -1   1  13    30732.48    32747.47    252.49 o 
   1   1  13    35241.87    34926.24    259.50 o 
   3   1  13       49.89      222.54     51.39 o 
   5   1  13     9816.01     8140.82    122.01 o 
   7   1  13      427.01      458.04     75.16 o 
   9   1  13      305.25      268.59     71.31 o 
  11   1  13     8635.43     9247.24    168.62 o 
  13   1  13      414.73      448.32     90.24 o 
  15   1  13      736.04      742.28    100.65 o 
  17   1  13     2503.87     2158.35    133.46 o 
  19   1  13    13095.91    12895.69    202.51 o 
  21   1  13     9728.29     8675.47    190.01 o 
  23   1  13      421.05      517.05     98.55 o 
  25   1  13     1990.28     2308.88    130.27 o 
  27   1  13        1.73       -5.66     73.46 o 
 -34   2  13     3140.87     2947.57     87.12 o 
 -32   2  13      138.95       80.95     40.95 o 
 -30   2  13     2480.97     2608.08    203.96 o 
 -28   2  13      122.81       90.14     38.58 o 
 -26   2  13     1173.36     1095.57     46.28 o 
 -24   2  13    20461.90    20166.99    174.96 o 
 -22   2  13     9985.99    10273.38    106.81 o 
 -20   2  13     5626.81     5911.19     66.41 o 
 -18   2  13     4094.20     4271.50     48.78 o 
 -16   2  13    12044.89    11527.18     85.13 o 
 -14   2  13     2678.64     2557.42     34.81 o 
 -12   2  13    11207.89    11145.20    116.07 o 
 -10   2  13    10035.23     9859.21     83.78 o 
  -8   2  13       47.17       20.46     10.97 o 
  -6   2  13    32671.15    32221.69    170.56 o 
  -4   2  13     2265.54     2915.03     65.09 o 
  -2   2  13    11726.44    11141.08    112.81 o 
   0   2  13    24749.23    25708.32    233.71 o 
   2   2  13     7825.46     7318.89    104.89 o 
   4   2  13    14324.13    15505.91    167.27 o 
   6   2  13       14.84      -13.80     44.64 o 
   8   2  13     7407.78     6916.74    137.53 o 
  10   2  13      184.57      188.70     80.37 o 
  12   2  13     3678.39     3458.74    139.74 o 
  14   2  13       22.05       20.69     63.25 o 
  16   2  13      317.96      230.47     76.74 o 
  18   2  13     6082.93     6127.99    160.58 o 
  20   2  13       10.23       44.03     68.53 o 
  22   2  13      365.00      452.95    115.81 o 
  24   2  13       83.44      101.89     80.90 o 
  26   2  13      754.59      617.59    119.34 o 
  28   2  13      208.41      109.96     95.16 o 
 -33   3  13      306.91      281.44     59.08 o 
 -31   3  13      542.07      631.13     49.34 o 
 -29   3  13      735.04      715.28     47.57 o 
 -27   3  13      528.47      555.45     41.64 o 
 -25   3  13      702.85      741.42     48.01 o 
 -23   3  13      702.54      730.58     36.63 o 
 -21   3  13     5781.66     6123.88    111.37 o 
 -19   3  13      560.77      639.59     36.24 o 
 -17   3  13     1119.51     1040.91     23.44 o 
 -15   3  13      464.64      491.52     13.15 o 
 -13   3  13     1127.54     1259.51     33.72 o 
 -11   3  13     6966.34     6954.87     73.41 o 
  -9   3  13        2.39       48.89     27.32 o 
  -7   3  13      366.16      368.70     34.26 o 
  -5   3  13     1425.48     2184.04     50.59 o 
  -3   3  13     7329.60     7124.85     98.05 o 
  -1   3  13     4787.52     4816.15     86.40 o 
   1   3  13     1710.73     2796.20     85.68 o 
   3   3  13     1230.70     1101.15     66.47 o 
   5   3  13      235.84      276.78     57.34 o 
   7   3  13        9.68       31.85     54.08 o 
   9   3  13       31.61      113.46     86.04 o 
  11   3  13     4190.38     4221.30    123.61 o 
  13   3  13     1158.12     1154.84    106.02 o 
  15   3  13      364.68      297.91     95.84 o 
  17   3  13     1095.35     1038.29     93.07 o 
  19   3  13      179.50      222.20     94.72 o 
  21   3  13      133.62      154.86     77.76 o 
  23   3  13      259.88      269.83     98.73 o 
  25   3  13      291.71      325.25     94.13 o 
  27   3  13      294.38      261.03    106.41 o 
 -32   4  13      582.51      451.53    142.17 o 
 -30   4  13       50.33       72.49     35.50 o 
 -28   4  13       34.52       20.33     24.70 o 
 -26   4  13       98.74      118.12     33.56 o 
 -24   4  13     2165.46     2231.88     72.24 o 
 -22   4  13     2643.56     2821.60     55.67 o 
 -20   4  13     1999.33     1963.46     40.52 o 
 -18   4  13     2068.45     2124.57     34.95 o 
 -16   4  13      162.68       82.95     27.85 o 
 -14   4  13     7800.15     8110.97     67.94 o 
 -12   4  13     3178.14     3590.50     54.01 o 
 -10   4  13     8713.57     7957.11     71.55 o 
  -8   4  13     6844.08     7221.39    134.92 o 
  -6   4  13     1276.98     1314.32     88.40 o 
  -4   4  13    10635.96    11628.72     78.40 o 
  -2   4  13     7046.99     7713.34     64.95 o 
   0   4  13    18036.46    16892.94    149.00 o 
   2   4  13       18.50      104.46     44.84 o 
   4   4  13     5287.37     5641.39     99.44 o 
   6   4  13      221.38      239.12     56.00 o 
   8   4  13     2207.05     2511.30    109.47 o 
  10   4  13     9460.34     8695.55    148.94 o 
  12   4  13     6216.22     5771.55    133.99 o 
  14   4  13      194.31      124.68     68.03 o 
  16   4  13       25.94       43.19     59.97 o 
  18   4  13      277.12      194.87     78.20 o 
  20   4  13      200.13      195.70     86.76 o 
  22   4  13     1957.84     2250.02    116.76 o 
  24   4  13        3.65       11.35     57.85 o 
  26   4  13      382.20      311.63     79.82 o 
 -33   5  13        7.64       33.87     68.24 o 
 -31   5  13     2383.79     2345.42    103.88 o 
 -29   5  13      228.63      303.34     62.12 o 
 -27   5  13     4500.84     4802.40     82.64 o 
 -25   5  13     1358.19     1571.05     79.35 o 
 -23   5  13     2091.64     1978.34     39.75 o 
 -21   5  13     6790.45     6960.59    106.40 o 
 -19   5  13     1977.92     1802.84     43.27 o 
 -17   5  13     1302.85     1395.13     45.19 o 
 -15   5  13     1093.72     1278.40     42.13 o 
 -13   5  13    17339.23    17137.19    117.82 o 
 -11   5  13     1246.29     1307.23     68.21 o 
  -9   5  13    19148.38    18727.51    508.75 o 
  -7   5  13    23919.22    23027.69    328.23 o 
  -5   5  13     9932.79    10046.21     88.87 o 
  -3   5  13     2967.44     2536.78     34.27 o 
  -1   5  13      709.86      797.34     35.29 o 
   1   5  13       39.02       51.07     21.79 o 
   3   5  13    11559.31    12095.69    111.23 o 
   5   5  13    14358.18    14372.28    125.26 o 
   7   5  13     4984.31     4580.07     76.72 o 
   9   5  13     6303.79     5791.94     94.23 o 
  11   5  13     1488.86     1701.17     99.39 o 
  13   5  13      518.70      507.33     54.10 o 
  15   5  13    10051.92    10300.64    132.48 o 
  17   5  13     3523.36     3525.36     97.07 o 
  19   5  13     1594.08     1764.36     82.96 o 
  21   5  13      921.77     1051.58     84.99 o 
  23   5  13      131.23      130.46     64.14 o 
  25   5  13      718.44      694.14    109.48 o 
 -32   6  13      885.64      938.60    105.43 o 
 -30   6  13     1375.48     1586.35     96.17 o 
 -28   6  13      373.17      320.95     61.86 o 
 -26   6  13      192.56      234.06     79.22 o 
 -24   6  13     3150.46     3144.76    165.04 o 
 -22   6  13     1177.94     1223.99     47.24 o 
 -20   6  13     3986.74     3959.52     56.97 o 
 -18   6  13      338.54      314.77     28.16 o 
 -16   6  13     2066.07     2059.98     36.16 o 
 -14   6  13     5704.17     5661.24     74.61 o 
 -12   6  13       12.72       23.35     41.40 o 
 -10   6  13      800.37      834.98     75.79 o 
  -8   6  13     5243.55     5342.92    157.20 o 
  -6   6  13      348.30      396.14     90.65 o 
  -4   6  13       49.03       29.51     13.31 o 
  -2   6  13      390.04      381.06     29.91 o 
   0   6  13     4340.47     4271.90     51.13 o 
   2   6  13      958.11     1039.47     40.69 o 
   4   6  13     2287.76     2392.12     51.08 o 
   6   6  13        1.24        0.34     28.70 o 
   8   6  13     1858.68     1806.19     70.93 o 
  10   6  13       24.57       74.59     36.91 o 
  12   6  13      373.11      314.15     46.82 o 
  14   6  13      752.10      862.07     62.69 o 
  16   6  13     2674.21     2627.01     94.42 o 
  18   6  13       21.91       55.82     48.14 o 
  20   6  13      112.55      173.76     61.01 o 
  22   6  13      233.48      111.40     73.23 o 
  24   6  13     1051.96     1270.56     95.88 o 
 -29   7  13        4.64      -21.05     73.81 o 
 -27   7  13       25.83       41.07     41.87 o 
 -25   7  13       21.45       16.05     38.09 o 
 -23   7  13     2139.13     2208.04     64.02 o 
 -21   7  13     1917.71     1562.70     91.27 o 
 -19   7  13     2545.69     2369.99     60.07 o 
 -17   7  13     4259.33     4519.68    139.71 o 
 -15   7  13     3898.42     4162.17     94.89 o 
 -13   7  13      116.73       59.66     56.74 o 
 -11   7  13     4745.11     4613.17    169.77 o 
  -9   7  13     3097.26     3409.65    124.22 o 
  -7   7  13     6325.23     6477.23    144.32 o 
  -5   7  13     1995.38     1768.72     94.14 o 
  -3   7  13    14235.18    14767.18    142.03 o 
  -1   7  13     1166.93     1208.49     27.39 o 
   1   7  13     2728.63     3194.05     55.83 o 
   3   7  13      302.33      315.20     30.46 o 
   5   7  13     2119.50     2104.92     67.04 o 
   7   7  13      227.39      208.70     36.47 o 
   9   7  13     1088.64     1043.26     56.11 o 
  11   7  13      767.93      788.75     52.76 o 
  13   7  13     2803.82     2845.39     79.97 o 
  15   7  13     1620.33     1615.80     83.63 o 
  17   7  13       49.59       52.66     45.32 o 
  19   7  13      119.23      189.57     56.03 o 
  21   7  13     2590.02     2559.52    100.36 o 
  23   7  13       96.87      206.94     77.24 o 
 -28   8  13     3624.13     3416.29    186.40 o 
 -26   8  13     2762.23     3020.13    185.82 o 
 -24   8  13      514.14      519.47     98.81 o 
 -22   8  13     2407.50     2466.06    112.67 o 
 -20   8  13      793.93      767.03    147.51 o 
 -18   8  13     1702.67     1598.20     77.64 o 
 -16   8  13    10864.58    11349.18    175.72 o 
 -14   8  13     2552.34     2676.22     96.35 o 
 -12   8  13      532.68      531.60     80.43 o 
 -10   8  13     1995.55     2201.93    110.24 o 
  -8   8  13     4946.02     5439.55    143.71 o 
  -6   8  13     5012.52     5548.82    145.11 o 
  -4   8  13      866.90      766.43     85.20 o 
  -2   8  13     7827.81     7355.16    184.49 o 
   0   8  13     1373.07     1389.06     33.67 o 
   2   8  13    11415.27    11426.78    105.86 o 
   4   8  13     4616.18     5171.14     83.39 o 
   6   8  13      791.55      770.18     40.18 o 
   8   8  13     4771.90     4913.23     74.07 o 
  10   8  13      303.83      235.39     44.70 o 
  12   8  13      359.30      377.09     55.31 o 
  14   8  13      300.10      392.92     59.21 o 
  16   8  13     1166.22     1102.91     69.51 o 
  18   8  13     4824.04     5275.51    112.05 o 
  20   8  13       56.25       33.38     51.44 o 
  22   8  13     2162.23     2240.06     97.34 o 
 -27   9  13        3.80       20.43     73.08 o 
 -25   9  13      408.19      324.25    187.15 o 
 -23   9  13       79.30      142.19     70.32 o 
 -21   9  13     1736.40     1636.15    300.45 o 
 -19   9  13       46.11       42.87     51.42 o 
 -17   9  13      199.25      207.94     73.08 o 
 -15   9  13        3.57       38.02     73.63 o 
 -13   9  13     1416.97     1494.53     84.77 o 
 -11   9  13      131.72      253.94     61.20 o 
  -9   9  13    15907.08    16360.78    260.54 o 
  -7   9  13      245.01      187.83     73.76 o 
  -5   9  13      455.75      438.28     81.55 o 
  -3   9  13       47.83       12.19     73.33 o 
  -1   9  13       59.53       52.22     38.77 o 
   1   9  13     2536.33     2651.33     53.04 o 
   3   9  13      472.98      494.84     30.50 o 
   5   9  13      204.98      194.17     31.62 o 
   7   9  13     1201.31     1243.40     55.96 o 
   9   9  13        4.47       44.72     31.02 o 
  11   9  13     1205.68     1307.41     58.94 o 
  13   9  13       21.55       18.73     38.21 o 
  15   9  13      311.07      342.90     51.14 o 
  17   9  13        1.98       45.40     44.05 o 
  19   9  13      560.36      681.17     70.67 o 
 -24  10  13      621.45      479.71    121.84 o 
 -22  10  13       47.46       21.73     55.47 o 
 -20  10  13     1169.90     1251.90    369.02 o 
 -18  10  13      450.84      486.06    172.85 o 
 -16  10  13       28.58      -55.80     61.14 o 
 -14  10  13     3709.99     3822.38    120.30 o 
 -12  10  13      406.97      386.00    113.47 o 
 -10  10  13     1695.06     1689.69     89.96 o 
  -8  10  13     1104.33     1077.99    103.41 o 
  -6  10  13     2909.46     3092.39    130.68 o 
  -4  10  13       23.75      -11.20     58.65 o 
  -2  10  13        9.52       46.21     64.62 o 
   0  10  13     1680.57     1553.18    100.06 o 
   2  10  13      959.96      875.51     35.55 o 
   4  10  13     1595.45     1696.28     66.47 o 
   6  10  13       40.79       53.09     24.27 o 
   8  10  13       83.76       73.10     30.01 o 
  10  10  13     1593.44     1803.21     66.39 o 
  12  10  13      780.63      826.33     68.68 o 
  14  10  13       29.99      -14.19     35.34 o 
  16  10  13        3.48       16.99     42.73 o 
  18  10  13       16.13       14.26     43.96 o 
 -21  11  13       29.72      -14.90     66.92 o 
 -19  11  13       10.01      -35.00     68.73 o 
 -17  11  13     2187.10     1906.32    525.54 o 
 -15  11  13      546.80      523.64    183.94 o 
 -13  11  13      895.12      882.07     95.37 o 
 -11  11  13       24.21      -48.65     71.92 o 
  -9  11  13      130.57      288.50     87.84 o 
  -7  11  13     6387.20     7162.53    142.75 o 
  -5  11  13       19.46       17.45     62.41 o 
  -3  11  13     1118.74      991.58    288.36 o 
  -1  11  13      452.71      362.00     98.18 o 
   1  11  13     1399.86     1659.20     83.17 o 
   3  11  13     1088.16     1035.19    184.36 o 
   5  11  13     2607.44     2585.28    101.52 o 
   7  11  13     2970.92     2933.70     89.03 o 
   9  11  13      533.30      477.14     57.44 o 
  11  11  13     2148.36     2097.62     99.83 o 
  13  11  13      372.95      333.09     67.19 o 
  15  11  13      552.86      444.41     70.19 o 
 -18  12  13       34.53       43.15     71.33 o 
 -16  12  13      600.25        8.37    130.22 o 
 -14  12  13      149.88      131.70     72.02 o 
 -12  12  13        9.68      -63.09     73.48 o 
 -10  12  13      291.15       21.39    120.91 o 
  -8  12  13      285.89      168.20     78.74 o 
  -6  12  13      388.95      340.09    110.13 o 
  -4  12  13       91.35      108.31     92.04 o 
  -2  12  13       29.51      -25.91     70.47 o 
   0  12  13     2139.01     2143.92    169.31 o 
   2  12  13      323.41      204.57    110.29 o 
   4  12  13      330.58      317.50     70.91 o 
   6  12  13       25.78      -19.28     44.68 o 
   8  12  13     1736.46     1778.42     90.46 o 
  10  12  13     2133.56     2444.21    111.21 o 
 -11  13  13      210.12      196.07     75.72 o 
  -9  13  13      193.55       -5.58    113.47 o 
  -7  13  13        2.60      -53.25     83.14 o 
  -5  13  13      646.88      723.02     92.56 o 
  -3  13  13        2.47      -32.55    122.77 o 
  -1  13  13        6.31        1.86    102.31 o 
   1  13  13        7.02      -26.97    122.77 o 
   3  13  13       59.86       -8.37    113.47 o 
   5  13  13       94.90       98.31     63.39 o 
 -34   0  14      696.51      618.80    125.10 o 
 -32   0  14     1393.88     1491.86    160.93 o 
 -30   0  14     3719.83     4028.44    112.28 o 
 -28   0  14     4092.40     4491.31    109.90 o 
 -26   0  14     3040.13     3165.47    109.55 o 
 -24   0  14      485.01      774.80     62.32 o 
 -22   0  14     2178.20     2118.95    107.45 o 
 -20   0  14    17309.07    17644.59    230.70 o 
 -18   0  14     3537.30     4046.73     87.94 o 
 -16   0  14    11943.78    10891.40     96.42 o 
 -14   0  14      131.02       70.02     31.13 o 
 -12   0  14      620.09      578.89     46.67 o 
 -10   0  14     9328.98     9265.56    106.15 o 
  -8   0  14    11981.76    11689.57    148.14 o 
  -6   0  14    14324.31    15661.33    138.59 o 
  -4   0  14    33154.56    35146.87    543.68 o 
  -2   0  14    42126.68    40910.22    416.49 o 
   0   0  14    30961.29    28989.78    328.90 o 
   2   0  14    12021.35    10290.57    183.75 o 
   4   0  14     3679.85     3787.52    136.84 o 
   6   0  14     2863.05     3120.29    142.42 o 
   8   0  14      424.90      647.67    114.77 o 
  10   0  14        6.93      -44.11    104.10 o 
  12   0  14     9730.76     9408.71    233.19 o 
  14   0  14     1415.03     1463.50    180.26 o 
  16   0  14     7634.95     7627.29    224.89 o 
  18   0  14     1353.27     1844.18    181.39 o 
  20   0  14    13816.19    13715.72    302.67 o 
  22   0  14     9147.84     8556.23    263.08 o 
  24   0  14      242.80      342.93    138.24 o 
  26   0  14     4428.64     4060.10    284.33 o 
  28   0  14       62.29      131.19    139.67 o 
 -35   1  14      224.33      259.20     52.91 o 
 -33   1  14     3068.06     3072.44     80.83 o 
 -31   1  14     1554.78     1508.39     67.59 o 
 -29   1  14        5.24       -4.78     35.13 o 
 -27   1  14       29.26       53.72     29.75 o 
 -25   1  14      109.98      103.98     32.25 o 
 -23   1  14     4318.41     4117.40     97.97 o 
 -21   1  14       74.74       76.93     23.96 o 
 -19   1  14     1105.11     1275.19     64.45 o 
 -17   1  14     7167.22     7675.00     72.04 o 
 -15   1  14      635.30      721.56     23.15 o 
 -13   1  14     2360.11     2101.93     42.10 o 
 -11   1  14    25546.23    25487.94    171.47 o 
  -9   1  14       40.74      129.04     16.34 o 
  -7   1  14     7103.03     5950.88     49.58 o 
  -5   1  14    11348.11    10845.54    113.57 o 
  -3   1  14       38.88       -7.74     32.37 o 
  -1   1  14    18909.34    17476.48    171.59 o 
   1   1  14     2045.61     2336.38     76.76 o 
   3   1  14     1365.25     1381.72     74.25 o 
   5   1  14        8.56       -8.19     45.38 o 
   7   1  14     5721.19     5636.15    134.16 o 
   9   1  14    10233.89     9706.93    170.65 o 
  11   1  14     2313.97     2120.08    115.80 o 
  13   1  14     3013.37     3050.67    142.24 o 
  15   1  14       82.04       97.37     71.29 o 
  17   1  14      501.27      526.92     90.76 o 
  19   1  14     8893.74     8472.47    188.10 o 
  21   1  14        1.50       33.46    116.57 o 
  23   1  14     1926.20     2072.44    147.30 o 
  25   1  14       21.70       36.44     81.13 o 
  27   1  14       72.35       51.37    104.89 o 
 -34   2  14      548.84      528.02     70.23 o 
 -32   2  14       14.16       19.77     36.19 o 
 -30   2  14      245.47      177.44     47.68 o 
 -28   2  14     2951.81     2994.41     79.54 o 
 -26   2  14       60.81       19.18     44.57 o 
 -24   2  14        0.86       42.08     29.41 o 
 -22   2  14     7776.73     7571.03     82.74 o 
 -20   2  14     3652.12     3676.43     63.68 o 
 -18   2  14     2342.65     2505.48     38.00 o 
 -16   2  14      921.31      859.12     26.10 o 
 -14   2  14     3834.08     4196.17     56.87 o 
 -12   2  14     6170.18     5825.22    106.00 o 
 -10   2  14      213.93      176.52     16.33 o 
  -8   2  14    14454.25    14134.32     99.33 o 
  -6   2  14    17344.49    17070.38    127.83 o 
  -4   2  14      200.38      184.27     39.96 o 
  -2   2  14    15045.35    15042.11    142.46 o 
   0   2  14     7781.05     7180.96    117.65 o 
   2   2  14     3057.69     3513.43     86.95 o 
   4   2  14     4107.08     4368.23    111.68 o 
   6   2  14      620.00      748.17     84.42 o 
   8   2  14      521.74      533.44     88.50 o 
  10   2  14      940.06     1079.48     95.12 o 
  12   2  14     1885.23     1789.08    112.45 o 
  14   2  14      168.80      189.44     81.49 o 
  16   2  14     2948.75     2905.78    116.83 o 
  18   2  14       53.98       16.64     61.69 o 
  20   2  14     1008.34     1024.38    102.27 o 
  22   2  14      392.44      493.70     95.71 o 
  24   2  14      670.49      747.19    106.48 o 
  26   2  14        3.04      -46.18     91.33 o 
 -33   3  14     1397.95     1381.05     64.68 o 
 -31   3  14      494.22      449.40     45.17 o 
 -29   3  14     2764.34     2953.93     66.18 o 
 -27   3  14      296.38      291.16     38.04 o 
 -25   3  14      740.50      846.48     50.57 o 
 -23   3  14     3956.77     4233.80     59.64 o 
 -21   3  14     3432.61     3283.85     44.72 o 
 -19   3  14     8545.83     8303.19     72.73 o 
 -17   3  14     1708.59     2001.44     30.51 o 
 -15   3  14     3602.02     3215.33     45.88 o 
 -13   3  14      324.58      380.99     30.10 o 
 -11   3  14     7826.53     8444.69     83.50 o 
  -9   3  14      174.96       62.84     29.69 o 
  -7   3  14     1969.36     2178.62     54.22 o 
  -5   3  14      612.76      474.86     33.27 o 
  -3   3  14       14.56      -21.57     31.35 o 
  -1   3  14    16806.61    18325.28    161.89 o 
   1   3  14    25858.98    25828.29    215.93 o 
   3   3  14    21773.79    22028.11    230.72 o 
   5   3  14    21848.94    21278.44    236.87 o 
   7   3  14        3.92        7.41     52.49 o 
   9   3  14     5429.68     5137.87    122.53 o 
  11   3  14     1205.99     1366.79    110.29 o 
  13   3  14     9206.97     8885.44    159.06 o 
  15   3  14     2270.21     2571.07    118.71 o 
  17   3  14     1824.23     1985.97    108.24 o 
  19   3  14     5681.54     5337.06    144.76 o 
  21   3  14        8.49      -23.28     64.92 o 
  23   3  14     1703.88     1453.76    115.43 o 
  25   3  14      940.91     1128.99    126.35 o 
  27   3  14     1386.07     1411.68    157.55 o 
 -32   4  14     1310.44     1602.43    111.40 o 
 -30   4  14      503.05      570.70     43.57 o 
 -28   4  14       10.05       12.02     27.41 o 
 -26   4  14     1949.66     2014.15     48.16 o 
 -24   4  14       32.19       -6.88     31.25 o 
 -22   4  14       91.77       87.58     24.69 o 
 -20   4  14      231.28      255.77     15.85 o 
 -18   4  14      223.37      227.75      8.85 o 
 -16   4  14     7950.76     8440.56     84.87 o 
 -14   4  14      575.40      775.85     29.21 o 
 -12   4  14    17251.89    17291.26    140.16 o 
 -10   4  14      965.44     1053.86     41.20 o 
  -8   4  14       74.58       83.32     31.04 o 
  -6   4  14     3463.12     3204.76     50.37 o 
  -4   4  14      365.17      315.55     14.75 o 
  -2   4  14    16795.53    16666.75    156.44 o 
   0   4  14     1139.12     1091.10     64.13 o 
   2   4  14      157.81       93.71     44.74 o 
   4   4  14        2.93       98.19     53.90 o 
   6   4  14      202.65      117.47     71.42 o 
   8   4  14     7863.89     7932.29    140.14 o 
  10   4  14      991.43     1067.07     93.69 o 
  12   4  14    15662.26    15476.48    207.04 o 
  14   4  14     2370.86     2264.61    115.79 o 
  16   4  14     2428.12     2561.93    151.47 o 
  18   4  14     1150.84     1282.14     98.87 o 
  20   4  14     4379.77     4199.68    146.51 o 
  22   4  14      181.57      137.06     95.76 o 
  24   4  14      802.68      824.92    117.26 o 
  26   4  14     1270.61     1322.22    108.44 o 
 -31   5  14     1430.27     1402.57    114.38 o 
 -29   5  14      119.63      173.00     58.16 o 
 -27   5  14      180.55       97.69     36.91 o 
 -25   5  14      866.14      737.83     39.59 o 
 -23   5  14      572.70      575.72     38.41 o 
 -21   5  14      503.69      442.94     17.75 o 
 -19   5  14      658.70      530.54     42.48 o 
 -17   5  14     1187.56     1206.04     40.93 o 
 -15   5  14      199.05      169.81     25.28 o 
 -13   5  14     2779.52     2894.17     59.77 o 
 -11   5  14     1797.82     1651.58    126.95 o 
  -9   5  14     1382.31     1491.14     35.05 o 
  -7   5  14     3378.64     3700.22     65.58 o 
  -5   5  14        8.62      -21.41     25.54 o 
  -3   5  14     1254.98     1467.45     31.96 o 
  -1   5  14     1675.03     1683.18     33.91 o 
   1   5  14     2197.92     2036.95     42.57 o 
   3   5  14     1389.09     1546.32     55.84 o 
   5   5  14      357.05      382.81     41.64 o 
   7   5  14      252.95      137.48     45.59 o 
   9   5  14     4576.88     4649.43    108.18 o 
  11   5  14      336.25      232.88     62.80 o 
  13   5  14     1377.47     1414.59    101.78 o 
  15   5  14      234.24      177.45     62.34 o 
  17   5  14      290.73      229.21     62.80 o 
  19   5  14      504.27      416.64     65.85 o 
  21   5  14      107.72       96.57     59.53 o 
  23   5  14      508.82      516.98     78.31 o 
  25   5  14      164.78      129.81     75.17 o 
 -30   6  14     4186.67     4444.09    434.37 o 
 -28   6  14      302.68      346.05     74.10 o 
 -26   6  14     2535.00     2433.43    176.02 o 
 -24   6  14       10.17        7.49     31.82 o 
 -22   6  14     3950.38     4093.24     70.77 o 
 -20   6  14    10524.57    10442.86    168.79 o 
 -18   6  14       84.05       75.66     19.94 o 
 -16   6  14      104.65      129.27     22.05 o 
 -14   6  14        0.27       18.78     13.69 o 
 -12   6  14     1785.94     1700.88     87.60 o 
 -10   6  14     7743.42     8217.50    188.35 o 
  -8   6  14     8455.02     8584.07    218.82 o 
  -6   6  14    22601.20    23403.67    297.52 o 
  -4   6  14    13656.01    14521.54    159.54 o 
  -2   6  14    10142.48    10068.31     72.52 o 
   0   6  14      345.89      389.44     24.82 o 
   2   6  14     1476.28     1449.75     46.51 o 
   4   6  14      785.80      682.09     41.62 o 
   6   6  14     2309.06     2590.06     61.20 o 
   8   6  14      550.27      574.16     45.72 o 
  10   6  14      539.28      678.47     55.22 o 
  12   6  14     3349.98     3434.47     81.72 o 
  14   6  14      717.63      727.20     59.44 o 
  16   6  14     1134.42     1127.05     69.84 o 
  18   6  14       55.86       23.90     45.07 o 
  20   6  14      269.02      335.59     64.56 o 
  22   6  14      320.81      319.50     71.14 o 
  24   6  14       10.32       29.61     54.31 o 
 -29   7  14     2084.97     2622.96    149.55 o 
 -27   7  14      735.60      763.01    107.19 o 
 -25   7  14      354.55      230.36     56.68 o 
 -23   7  14     2163.87     2223.91     92.35 o 
 -21   7  14       11.79        2.14     18.59 o 
 -19   7  14     2768.26     3065.21    138.85 o 
 -17   7  14     1729.61     1665.26     89.61 o 
 -15   7  14     5003.63     4981.59    113.23 o 
 -13   7  14     2308.54     2396.44     85.98 o 
 -11   7  14     1926.74     1847.92     99.67 o 
  -9   7  14      455.08      424.38     73.61 o 
  -7   7  14      181.67      195.06     66.86 o 
  -5   7  14     2544.56     2515.92    109.17 o 
  -3   7  14      150.31      144.88     15.14 o 
  -1   7  14    11605.68    11878.33    139.34 o 
   1   7  14    10817.33    11339.23     94.52 o 
   3   7  14       70.28       62.93     27.38 o 
   5   7  14     5106.93     5531.33     77.58 o 
   7   7  14      548.56      671.56     46.50 o 
   9   7  14     1053.59     1310.71     53.03 o 
  11   7  14     3323.93     3118.20     72.97 o 
  13   7  14     1782.01     1873.62     71.45 o 
  15   7  14     1051.24     1249.31     67.02 o 
  17   7  14     1283.24     1392.33     80.72 o 
  19   7  14     1311.81     1433.25     79.25 o 
  21   7  14        8.73       67.17     55.07 o 
  23   7  14     2405.79     2937.56    114.17 o 
 -28   8  14      440.13      181.78     88.99 o 
 -26   8  14       49.66      -27.37     68.50 o 
 -24   8  14       38.87       24.58     50.88 o 
 -22   8  14      108.95       53.40     58.70 o 
 -20   8  14       79.05      128.81     68.04 o 
 -18   8  14     1000.14      965.73     80.40 o 
 -16   8  14       84.48       49.22     56.50 o 
 -14   8  14        8.54       41.61     51.38 o 
 -12   8  14     1550.76     1584.85     81.60 o 
 -10   8  14      303.39      267.32     74.55 o 
  -8   8  14       90.96       87.31     75.88 o 
  -6   8  14      354.53      401.47     87.52 o 
  -4   8  14       22.68        4.58     57.20 o 
  -2   8  14     1200.64     1018.47     53.29 o 
   0   8  14     1596.85     1541.96     39.76 o 
   2   8  14      515.46      584.52     38.05 o 
   4   8  14     4791.54     4568.83     65.61 o 
   6   8  14      683.84      726.71     57.40 o 
   8   8  14       71.74      101.81     34.32 o 
  10   8  14     1294.42     1358.43    105.70 o 
  12   8  14      118.31       93.06     40.34 o 
  14   8  14      182.67      165.65     46.34 o 
  16   8  14     3451.51     3704.46    102.93 o 
  18   8  14     1286.37     1226.03     82.94 o 
  20   8  14      214.89      225.86     64.49 o 
 -25   9  14      267.38      199.39     85.21 o 
 -23   9  14      445.89      512.62    102.67 o 
 -21   9  14      180.87      140.36     62.17 o 
 -19   9  14     3664.96     3577.67    122.71 o 
 -17   9  14       25.40       19.15     58.11 o 
 -15   9  14     3419.35     3484.28    177.83 o 
 -13   9  14      390.67      426.96     95.32 o 
 -11   9  14      384.75      480.46     68.47 o 
  -9   9  14     4388.24     4417.78    286.14 o 
  -7   9  14      138.40      144.69     73.38 o 
  -5   9  14     1278.37     1133.61     98.44 o 
  -3   9  14        9.21      -33.75     60.53 o 
  -1   9  14      889.18      911.43     45.14 o 
   1   9  14      697.04      803.66     30.64 o 
   3   9  14     1684.00     1899.27     45.71 o 
   5   9  14     8549.36     8992.22     96.75 o 
   7   9  14      909.74      906.47     47.14 o 
   9   9  14     3629.61     3736.90     74.91 o 
  11   9  14       30.99       -0.27     40.15 o 
  13   9  14     1500.74     1666.90     71.60 o 
  15   9  14      270.92      353.77     59.53 o 
  17   9  14      538.72      563.44     68.98 o 
  19   9  14      503.54      462.86     67.40 o 
 -24  10  14        3.51        5.19     53.79 o 
 -22  10  14     1206.01     1161.13    351.73 o 
 -20  10  14     1436.38     1743.56    153.43 o 
 -18  10  14      552.71      567.05    179.41 o 
 -16  10  14     3888.60     4155.32    200.04 o 
 -14  10  14      399.08      380.61    128.42 o 
 -12  10  14     4661.69     4950.31    128.92 o 
 -10  10  14     2326.04     2518.34    155.36 o 
  -8  10  14      227.34      188.54    101.38 o 
  -6  10  14       98.14       71.71     72.26 o 
  -4  10  14     2293.50     2562.86    125.80 o 
  -2  10  14     1000.41     1231.29    136.38 o 
   0  10  14     1266.68     1318.32     71.01 o 
   2  10  14     2541.68     2640.28     63.17 o 
   4  10  14     1270.88     1381.74     50.74 o 
   6  10  14      881.03      910.38     37.58 o 
   8  10  14      617.14      606.69     59.88 o 
  10  10  14      583.72      484.75     49.24 o 
  12  10  14     2388.27     2338.98     75.33 o 
  14  10  14        5.18       21.93     36.82 o 
  16  10  14      895.45      326.78    161.73 o 
 -21  11  14      466.19      323.80    140.06 o 
 -19  11  14       39.41       22.74     65.61 o 
 -17  11  14       35.78        2.54     67.06 o 
 -15  11  14      208.81       85.47     85.80 o 
 -13  11  14       66.78       31.47     58.47 o 
 -11  11  14       33.37       -1.70     53.88 o 
  -9  11  14       40.09       85.88     77.77 o 
  -7  11  14      167.00      171.49     86.85 o 
  -5  11  14       58.98       73.42     73.81 o 
  -3  11  14      246.50      291.50     87.92 o 
  -1  11  14      477.01      509.40     95.48 o 
   1  11  14       52.77       40.67     50.80 o 
   3  11  14      357.57      383.31     53.98 o 
   5  11  14      122.80      189.01     55.12 o 
   7  11  14       30.44       42.41     34.52 o 
   9  11  14       85.15       68.61     31.20 o 
  11  11  14      725.90      520.01     94.87 o 
  13  11  14       39.11       20.77     42.23 o 
 -16  12  14     1256.89     1535.79    181.85 o 
 -14  12  14      483.02       84.64    158.12 o 
 -12  12  14     1181.24     1274.56    356.66 o 
 -10  12  14      415.87      272.64    125.59 o 
  -8  12  14      458.66      -58.60    133.94 o 
  -6  12  14      257.90      295.51    104.42 o 
  -4  12  14     1316.68     1288.06    739.04 o 
  -2  12  14      692.29      525.96    365.08 o 
   0  12  14       43.61       10.09     79.27 o 
   2  12  14      301.79      320.31    217.18 o 
   4  12  14       58.44       30.54     55.70 o 
   6  12  14        4.79       42.08     63.58 o 
   8  12  14      288.18      173.48     70.92 o 
  10  12  14        8.87       56.52     59.39 o 
  -9  13  14     2788.58     3333.31    264.21 o 
  -7  13  14      358.03      187.70    168.35 o 
  -5  13  14     1653.96     1858.39    129.38 o 
  -3  13  14      125.87        0.00    162.77 o 
  -1  13  14      108.98       26.04    212.06 o 
   1  13  14      383.49        9.30    119.05 o 
   3  13  14      158.54      -28.83    131.14 o 
 -33   1  15      199.79      245.67     47.22 o 
 -31   1  15      971.58     1114.63     68.07 o 
 -29   1  15     1186.09     1189.53     60.19 o 
 -27   1  15       32.19       12.12     27.12 o 
 -25   1  15     1058.71     1228.54     50.01 o 
 -23   1  15      827.86      720.14     45.25 o 
 -21   1  15      282.19      331.11     37.18 o 
 -19   1  15      423.74      403.15     77.59 o 
 -17   1  15     4719.11     4716.74     47.14 o 
 -15   1  15    10608.22    10970.52     94.42 o 
 -13   1  15        1.89        8.27     13.21 o 
 -11   1  15     5505.34     5471.79     54.22 o 
  -9   1  15     3868.97     4114.19     45.30 o 
  -7   1  15      146.65       63.12     15.01 o 
  -5   1  15     3573.56     3828.72     78.94 o 
  -3   1  15    29098.29    28739.10    228.87 o 
  -1   1  15    64541.94    67165.36    472.27 o 
   1   1  15     3946.14     4165.90    103.31 o 
   3   1  15    17987.66    18043.22    189.10 o 
   5   1  15       53.09       36.63     59.10 o 
   7   1  15      426.13      385.29     90.64 o 
   9   1  15      171.15      227.64     89.63 o 
  11   1  15     2377.49     1981.24    118.12 o 
  13   1  15     4088.06     3988.03    130.33 o 
  15   1  15     2057.16     1997.97    134.90 o 
  17   1  15    11247.81    10920.50    188.52 o 
  19   1  15        3.61      -71.29     75.59 o 
  21   1  15      589.84      651.72    103.61 o 
  23   1  15      107.91       -6.22     67.14 o 
  25   1  15      365.48      308.22    129.25 o 
  27   1  15      341.04      210.99    104.47 o 
 -34   2  15     1104.07     1105.08     62.67 o 
 -32   2  15     4757.06     5088.12     96.85 o 
 -30   2  15       76.88       36.28     42.42 o 
 -28   2  15     2198.68     2241.08     74.68 o 
 -26   2  15      595.38      625.93     41.29 o 
 -24   2  15     4856.71     4936.46     72.04 o 
 -22   2  15    14841.84    14656.57    146.31 o 
 -20   2  15       42.43       45.36     18.16 o 
 -18   2  15    20153.43    20644.66    125.90 o 
 -16   2  15     5133.60     5232.14     65.21 o 
 -14   2  15      244.77      204.65     26.91 o 
 -12   2  15     1364.54     1269.90     46.01 o 
 -10   2  15    13201.99    13191.58    129.28 o 
  -8   2  15     2643.39     2454.73     36.96 o 
  -6   2  15     2257.88     2838.54     54.68 o 
  -4   2  15     3798.60     3819.02     78.90 o 
  -2   2  15     4803.26     4475.07     86.84 o 
   0   2  15    27869.85    29485.03    256.85 o 
   2   2  15     1604.04     1324.29     80.78 o 
   4   2  15    15365.70    15478.57    189.71 o 
   6   2  15     4761.59     4883.43    117.85 o 
   8   2  15     1070.18      912.85     91.13 o 
  10   2  15      786.22     1020.35    111.40 o 
  12   2  15        7.93       56.64     66.40 o 
  14   2  15      756.66      802.52     92.29 o 
  16   2  15       49.86       11.80     65.72 o 
  18   2  15      412.51      303.65     85.47 o 
  20   2  15      386.24      358.05    117.36 o 
  22   2  15      490.97      437.90    104.45 o 
  24   2  15     1515.43     1537.15    132.17 o 
  26   2  15       72.41      111.27    113.88 o 
 -33   3  15      847.38      898.65     83.92 o 
 -31   3  15      253.57      217.02     41.36 o 
 -29   3  15        8.48       44.18     29.69 o 
 -27   3  15      250.97      242.36     41.03 o 
 -25   3  15     1789.22     1886.96     52.77 o 
 -23   3  15       48.70       45.47     29.26 o 
 -21   3  15      257.56      273.86     26.86 o 
 -19   3  15     1504.06     1716.38     32.80 o 
 -17   3  15       34.01       25.52     21.38 o 
 -15   3  15     1847.68     1611.86     47.88 o 
 -13   3  15       13.00        7.68     22.35 o 
 -11   3  15     1340.71     1580.06     45.28 o 
  -9   3  15      137.87      287.62     38.19 o 
  -7   3  15     3935.74     4184.35     41.53 o 
  -5   3  15      128.11      194.81     30.77 o 
  -3   3  15     6587.72     6365.93     94.40 o 
  -1   3  15       84.08      106.59     44.57 o 
   1   3  15      104.39      140.94     58.16 o 
   3   3  15     1422.45     1594.38     89.83 o 
   5   3  15      723.53      901.40     86.30 o 
   7   3  15     2587.30     2441.66     98.33 o 
   9   3  15        0.85       62.94     73.34 o 
  11   3  15      198.55      274.91     80.62 o 
  13   3  15     5297.96     5290.56    149.32 o 
  15   3  15     2848.05     2986.62    127.00 o 
  17   3  15     1555.46     1741.38    115.24 o 
  19   3  15      447.54      358.06     88.89 o 
  21   3  15     1522.16     1479.70    123.15 o 
  23   3  15       90.72      139.82     85.84 o 
  25   3  15      144.14      256.07    100.43 o 
 -32   4  15     1026.97     1030.95    166.50 o 
 -30   4  15      158.19      111.60     56.71 o 
 -28   4  15     2349.37     2133.09    123.83 o 
 -26   4  15       29.42       29.12     32.46 o 
 -24   4  15     1504.61     1723.04     47.09 o 
 -22   4  15      210.88      176.93     23.06 o 
 -20   4  15      859.51     1139.06     19.49 o 
 -18   4  15       17.70        9.06     22.86 o 
 -16   4  15    23005.20    23597.54    240.81 o 
 -14   4  15    17606.10    18365.55    145.11 o 
 -12   4  15     1373.22     1317.61     42.01 o 
 -10   4  15     1310.66     1278.02     45.38 o 
  -8   4  15     1082.70     1153.40     71.87 o 
  -6   4  15     2156.14     2129.58     50.24 o 
  -4   4  15     2037.75     1995.52     46.67 o 
  -2   4  15     1231.98     1190.59     64.38 o 
   0   4  15       14.86       31.63     38.69 o 
   2   4  15     2756.74     3086.50     84.36 o 
   4   4  15       80.17      109.80     59.58 o 
   6   4  15     1194.85     1111.57     80.31 o 
   8   4  15      328.65      396.65     81.53 o 
  10   4  15    10773.40    11064.76    171.56 o 
  12   4  15      505.64      561.89     93.13 o 
  14   4  15       15.88       11.09     53.07 o 
  16   4  15      916.64      898.82     91.25 o 
  18   4  15     1158.08     1114.87     99.84 o 
  20   4  15      428.88      519.31     91.94 o 
  22   4  15     1374.95     1396.26    121.05 o 
  24   4  15     1714.55     1939.22    140.40 o 
 -31   5  15     2597.85     2821.66    130.70 o 
 -29   5  15      914.10     1028.30     80.36 o 
 -27   5  15      776.54      758.87     68.08 o 
 -25   5  15      195.70      218.49     51.26 o 
 -23   5  15     2662.61     2813.22     73.23 o 
 -21   5  15     5659.61     6112.16     81.86 o 
 -19   5  15       53.94       37.81     27.65 o 
 -17   5  15     3882.28     4084.71     52.14 o 
 -15   5  15     3324.94     3350.37     53.98 o 
 -13   5  15      527.52      539.05     24.59 o 
 -11   5  15    20588.55    20635.06    162.87 o 
  -9   5  15     1357.54     1431.26     30.74 o 
  -7   5  15     8330.39     8531.21    113.92 o 
  -5   5  15     1414.50     1385.90     61.55 o 
  -3   5  15     6047.17     6172.13     54.63 o 
  -1   5  15     7220.51     7342.46     78.43 o 
   1   5  15     2446.02     2498.13     48.05 o 
   3   5  15    16443.54    16161.17    138.58 o 
   5   5  15     4306.74     4154.07    109.43 o 
   7   5  15      110.19      167.95     59.36 o 
   9   5  15     2953.72     3216.48    112.83 o 
  11   5  15      386.34      355.45     67.34 o 
  13   5  15    17687.72    17327.80    224.59 o 
  15   5  15      520.36      531.48     84.15 o 
  17   5  15     3377.53     3492.33    121.77 o 
  19   5  15      185.28      102.55     60.14 o 
  21   5  15      508.96      383.95     76.22 o 
  23   5  15     1350.38     1259.89    105.85 o 
  25   5  15     1541.60     1556.72    105.13 o 
 -30   6  15      536.16      548.53     89.13 o 
 -28   6  15      955.11      978.84     93.03 o 
 -26   6  15      233.33      326.06     60.28 o 
 -24   6  15     1914.52     1961.72     55.58 o 
 -22   6  15      183.64      133.19     28.42 o 
 -20   6  15      846.30      745.48     39.39 o 
 -18   6  15     8166.88     8588.74    114.84 o 
 -16   6  15     1144.01      990.41     47.04 o 
 -14   6  15     3253.12     3069.24    127.27 o 
 -12   6  15      333.80      233.33     30.50 o 
 -10   6  15      425.75      590.05     88.36 o 
  -8   6  15      146.77      227.76     21.95 o 
  -6   6  15      553.69      605.45     46.94 o 
  -4   6  15     7754.90     7419.97     58.98 o 
  -2   6  15     7303.71     7142.62     59.12 o 
   0   6  15     8173.66     9127.63     90.07 o 
   2   6  15     1560.63     1700.16     53.90 o 
   4   6  15        0.84       10.01     28.79 o 
   6   6  15     1787.97     1717.61     61.86 o 
   8   6  15       42.15       -2.59     25.20 o 
  10   6  15      130.35      194.23     49.89 o 
  12   6  15     2079.95     1984.28     88.25 o 
  14   6  15      431.95      481.23     65.91 o 
  16   6  15      293.94      411.36     73.15 o 
  18   6  15      154.21      185.93     75.73 o 
  20   6  15      103.46       72.26     55.54 o 
  22   6  15      349.55      389.64     74.98 o 
  24   6  15       88.72      136.87     81.04 o 
 -29   7  15     1733.14     1801.04    174.02 o 
 -27   7  15      102.69       98.26     75.91 o 
 -25   7  15     1441.88     1659.39     91.81 o 
 -23   7  15      135.77       77.57     26.56 o 
 -21   7  15      125.64      136.29     31.54 o 
 -19   7  15      973.00     1053.71     69.76 o 
 -17   7  15      124.64      224.15    109.75 o 
 -15   7  15     1033.01      882.48     73.33 o 
 -13   7  15     2948.14     2772.93     90.71 o 
 -11   7  15      761.85      632.57     86.57 o 
  -9   7  15     1354.27     1378.02    213.49 o 
  -7   7  15      145.94      119.70     62.56 o 
  -5   7  15     8776.18     8790.64    176.66 o 
  -3   7  15     7449.39     7537.29    106.79 o 
  -1   7  15     2586.29     2761.55     39.68 o 
   1   7  15       32.88       34.43     24.55 o 
   3   7  15     5182.46     5355.23     87.51 o 
   5   7  15     1709.20     1734.51     49.64 o 
   7   7  15      321.62      318.69     44.63 o 
   9   7  15     1373.66     1513.52     81.59 o 
  11   7  15     4237.99     4370.06     91.71 o 
  13   7  15      113.72      161.90     46.06 o 
  15   7  15      154.09      105.59     51.41 o 
  17   7  15     1946.97     2296.92     88.03 o 
  19   7  15      643.68      724.54     78.31 o 
  21   7  15       12.15      -33.55     55.42 o 
 -28   8  15      215.16      120.54     91.55 o 
 -26   8  15       36.49      -14.54     63.24 o 
 -24   8  15       51.29       39.64     60.00 o 
 -22   8  15     5126.86     5263.89    196.23 o 
 -20   8  15     2431.09     2533.43     91.51 o 
 -18   8  15     4525.08     4919.20    163.52 o 
 -16   8  15      208.80      242.79     79.18 o 
 -14   8  15      168.09      173.29     71.97 o 
 -12   8  15     1966.08     2409.26    101.35 o 
 -10   8  15     2231.71     2365.16    114.03 o 
  -8   8  15     7134.82     6990.56    164.57 o 
  -6   8  15     1130.34     1141.38     97.01 o 
  -4   8  15      177.90      148.24     70.56 o 
  -2   8  15     2553.60     2721.25     41.23 o 
   0   8  15     4282.69     4539.23     50.63 o 
   2   8  15    15990.58    15979.70    119.89 o 
   4   8  15     2226.54     2255.69     48.10 o 
   6   8  15     1443.50     1552.11     63.77 o 
   8   8  15       44.60       17.53     33.05 o 
  10   8  15     2912.23     3131.07     71.31 o 
  12   8  15     1100.96     1307.56     60.55 o 
  14   8  15     1514.65     1570.79     74.96 o 
  16   8  15      205.55      252.90     58.49 o 
  18   8  15     2387.26     2487.04     90.29 o 
  20   8  15     1051.34     1108.94     88.62 o 
 -25   9  15     1045.26      922.42    179.06 o 
 -23   9  15      441.74      396.46     93.64 o 
 -21   9  15      518.02      495.12    165.02 o 
 -19   9  15     1317.54     1398.99    401.89 o 
 -17   9  15       23.39       28.26     58.16 o 
 -15   9  15     1046.15      784.45    463.70 o 
 -13   9  15     1744.74     2019.16     97.03 o 
 -11   9  15     1811.18     1642.11    243.26 o 
  -9   9  15      239.05      177.87     78.17 o 
  -7   9  15     3392.41     3398.14    135.02 o 
  -5   9  15     2812.83     3053.15    142.75 o 
  -3   9  15     2114.15     2092.11    130.31 o 
  -1   9  15      806.18      963.01     44.10 o 
   1   9  15       32.18       51.80     16.68 o 
   3   9  15      472.47      348.73     26.07 o 
   5   9  15       68.91       40.73     28.39 o 
   7   9  15      817.73      719.22     42.52 o 
   9   9  15       70.18       71.35     38.72 o 
  11   9  15      568.94      697.89     58.93 o 
  13   9  15      207.22      213.68     49.43 o 
  15   9  15       69.70       12.56     40.55 o 
  17   9  15     1419.13     1498.66     77.00 o 
  19   9  15      361.09      377.66     72.26 o 
 -22  10  15       92.46      118.04     83.95 o 
 -20  10  15       91.57       26.81     67.04 o 
 -18  10  15      194.72      201.46    164.63 o 
 -16  10  15      592.17      400.37    127.06 o 
 -14  10  15     1443.71     1626.02    149.76 o 
 -12  10  15      285.19      266.46     95.48 o 
 -10  10  15       43.65       87.40     60.70 o 
  -8  10  15      602.82     1616.58    336.71 o 
  -6  10  15     1918.88     2121.87    125.46 o 
  -4  10  15      263.03      294.79     97.20 o 
  -2  10  15       29.87       67.18     71.26 o 
   0  10  15      249.34      333.44     41.31 o 
   2  10  15        4.30      -10.50     23.69 o 
   4  10  15      702.82      708.15     42.57 o 
   6  10  15     1206.56     1076.22     41.99 o 
   8  10  15       53.93       50.60     30.23 o 
  10  10  15     2113.71     2116.52     63.56 o 
  12  10  15      371.22      412.62     48.56 o 
  14  10  15        3.61       -6.99     44.75 o 
  16  10  15       94.93       43.03     52.45 o 
 -19  11  15      138.57       48.37     80.32 o 
 -17  11  15      910.46      856.24    279.85 o 
 -15  11  15      627.40      486.46    135.80 o 
 -13  11  15      258.10      172.78    139.52 o 
 -11  11  15     2503.65     3130.35    130.66 o 
  -9  11  15      894.79     1051.09    136.73 o 
  -7  11  15     5086.59     5620.47    289.40 o 
  -5  11  15       19.48       25.77     71.57 o 
  -3  11  15       15.94       -2.16     66.23 o 
  -1  11  15      700.07      836.40    139.27 o 
   1  11  15      662.36      697.41     55.73 o 
   3  11  15     1658.35     1814.52    108.89 o 
   5  11  15      107.92      108.26     44.55 o 
   7  11  15      458.38      354.22     76.03 o 
   9  11  15     2164.89     1772.12    469.90 o 
  11  11  15       99.79       72.84     37.95 o 
  13  11  15     4517.64     4907.33    145.51 o 
 -16  12  15        0.44      -43.88     70.73 o 
 -14  12  15      970.18     1209.21    165.57 o 
 -12  12  15       63.94       11.46     73.57 o 
 -10  12  15       14.74        3.01     53.44 o 
  -8  12  15      200.34      178.63    174.86 o 
  -6  12  15       82.77       27.90    129.28 o 
  -4  12  15      800.29      728.87    459.50 o 
  -2  12  15       15.66      -59.66    105.93 o 
   0  12  15      846.69      566.35    382.76 o 
   2  12  15      683.85      694.75    419.96 o 
   4  12  15       71.61       29.66     43.79 o 
   6  12  15      439.27      231.06     89.32 o 
   8  12  15        0.48       11.76     46.12 o 
  -7  13  15       75.86       26.97    136.72 o 
  -5  13  15       16.57       -1.22     53.39 o 
  -3  13  15      681.28       31.62    143.24 o 
  -1  13  15       48.82        6.51    122.77 o 
 -34   0  16     6603.59     6477.00    252.67 o 
 -32   0  16       31.36       36.13     49.09 o 
 -30   0  16     5112.05     4984.65    193.55 o 
 -28   0  16      812.12      883.80    149.76 o 
 -26   0  16      976.69      972.67     61.92 o 
 -24   0  16     5161.15     5378.68    122.02 o 
 -22   0  16       22.45       37.60     33.36 o 
 -20   0  16     3477.19     3227.00     67.49 o 
 -18   0  16       46.34       47.19     28.75 o 
 -16   0  16    11183.96    11025.73    136.52 o 
 -14   0  16     6887.76     6641.43     89.94 o 
 -12   0  16     3211.85     3428.05     80.19 o 
 -10   0  16    26216.95    27193.64    281.82 o 
  -8   0  16     3538.22     3826.47     67.38 o 
  -6   0  16     8051.44     8194.41    159.16 o 
  -4   0  16    59348.95    61114.25   1509.47 o 
  -2   0  16    13094.26    14377.97    222.83 o 
   0   0  16    14979.04    15314.88    237.65 o 
   2   0  16    11279.45    12575.63    326.32 o 
   4   0  16     9615.31     9810.75    251.38 o 
   6   0  16      483.06      545.95    112.62 o 
   8   0  16     5393.56     4513.31    176.71 o 
  10   0  16      285.16      436.75    122.00 o 
  12   0  16      132.97      276.50    142.24 o 
  14   0  16     2921.65     2690.64    203.06 o 
  16   0  16       39.08       36.42     96.44 o 
  18   0  16     8696.18     7980.11    245.81 o 
  20   0  16     1598.14     1908.14    175.56 o 
  22   0  16     9411.18     8955.95    275.87 o 
  24   0  16      420.07      404.18    146.48 o 
  26   0  16      271.59      358.82    163.23 o 
 -33   1  16       73.59       54.62     59.47 o 
 -31   1  16     1364.28     1288.71     63.30 o 
 -29   1  16        2.38       11.78     28.81 o 
 -27   1  16     3928.28     4165.12    102.45 o 
 -25   1  16     3265.89     3239.40     65.21 o 
 -23   1  16      734.44      620.82     37.59 o 
 -21   1  16      250.68      287.50     34.48 o 
 -19   1  16      267.67      235.81     24.39 o 
 -17   1  16     9070.21     8886.26     92.52 o 
 -15   1  16     1527.28     1588.14     34.28 o 
 -13   1  16       63.77      125.91     19.15 o 
 -11   1  16      406.10      406.01     37.15 o 
  -9   1  16     1643.36     1569.00     50.09 o 
  -7   1  16     7381.52     7120.16     64.54 o 
  -5   1  16    10078.31     9465.87    131.10 o 
  -3   1  16     4440.33     4266.09    113.25 o 
  -1   1  16     4143.13     4115.54    105.99 o 
   1   1  16     4022.96     4115.71    112.32 o 
   3   1  16     7784.65     7212.38    157.32 o 
   5   1  16     1663.54     1621.23    113.18 o 
   7   1  16     7402.81     7896.05    158.02 o 
   9   1  16    10605.26    10861.40    188.00 o 
  11   1  16     2579.05     2854.88    141.95 o 
  13   1  16     3906.78     3918.51    129.43 o 
  15   1  16      538.74      521.79     89.72 o 
  17   1  16       35.02      -43.25     78.43 o 
  19   1  16     1547.30     1723.06    128.31 o 
  21   1  16      898.43      770.90    108.09 o 
  23   1  16        3.36       20.12     74.80 o 
  25   1  16      942.88      803.88    133.20 o 
 -34   2  16        6.09      -16.65     33.73 o 
 -32   2  16     1807.47     1873.27     65.03 o 
 -30   2  16     1368.74     1340.37     57.11 o 
 -28   2  16      747.06      777.50     45.03 o 
 -26   2  16      144.61      199.78     35.83 o 
 -24   2  16       28.85       31.49     29.98 o 
 -22   2  16      669.11      798.19     36.52 o 
 -20   2  16      230.89      315.31     26.04 o 
 -18   2  16     9670.46     9160.63     84.80 o 
 -16   2  16     9505.02     9436.57     90.81 o 
 -14   2  16      457.16      334.33     29.47 o 
 -12   2  16     1102.74     1127.92     30.75 o 
 -10   2  16       31.84       47.89     17.99 o 
  -8   2  16    14601.51    15498.61    121.28 o 
  -6   2  16      191.14      155.05     32.59 o 
  -4   2  16      455.86      501.82     65.70 o 
  -2   2  16      391.85      485.56     58.99 o 
   0   2  16     3401.03     3595.33    104.01 o 
   2   2  16      111.04      177.03     67.49 o 
   4   2  16    15224.87    14781.58    193.95 o 
   6   2  16        8.62       49.56     70.16 o 
   8   2  16     2591.19     2998.51    133.88 o 
  10   2  16     3239.43     3358.92    140.42 o 
  12   2  16      633.40      672.39     89.45 o 
  14   2  16       51.73       25.19     70.67 o 
  16   2  16       11.07       -5.31     52.76 o 
  18   2  16       19.65       54.07     71.40 o 
  20   2  16      798.33      823.25    112.75 o 
  22   2  16      158.85      164.69     88.60 o 
  24   2  16       89.59      144.66     91.05 o 
  26   2  16       32.06        6.91     86.80 o 
 -33   3  16      344.51      433.30     73.56 o 
 -31   3  16     3770.19     3786.51    110.76 o 
 -29   3  16       26.28       22.20     29.02 o 
 -27   3  16       16.99       17.61     29.76 o 
 -25   3  16      214.83      212.35     28.73 o 
 -23   3  16    12364.80    12579.08    117.62 o 
 -21   3  16      741.71      789.38     32.38 o 
 -19   3  16     1727.09     1579.28     44.91 o 
 -17   3  16     8084.51     8191.81     84.80 o 
 -15   3  16     5668.60     5893.23     68.75 o 
 -13   3  16     8219.59     7932.27     96.58 o 
 -11   3  16     1057.13     1224.32     52.43 o 
  -9   3  16     4867.41     5293.17     85.24 o 
  -7   3  16      934.61      744.98     41.18 o 
  -5   3  16      205.91      254.07     35.70 o 
  -3   3  16    23067.58    22534.32    199.37 o 
  -1   3  16     4569.42     4932.87     97.33 o 
   1   3  16     7449.47     7449.83    131.49 o 
   3   3  16        7.97       17.95     60.74 o 
   5   3  16     2953.35     3155.76    127.66 o 
   7   3  16    20836.78    20717.37    237.34 o 
   9   3  16      289.81      224.20     81.90 o 
  11   3  16    17916.89    17656.18    229.71 o 
  13   3  16       89.58       21.68     63.28 o 
  15   3  16       59.32       37.27     64.45 o 
  17   3  16      396.73      307.97     94.91 o 
  19   3  16     2236.72     2131.64    128.88 o 
  21   3  16     2398.83     2200.66    201.42 o 
  23   3  16      270.47      317.79    105.81 o 
  25   3  16     2344.27     2245.08    301.04 o 
 -32   4  16      111.47       52.60     70.13 o 
 -30   4  16      227.78      321.45     72.69 o 
 -28   4  16        7.93       -8.33     43.22 o 
 -26   4  16      194.63      201.34     30.08 o 
 -24   4  16      313.92      293.13     51.09 o 
 -22   4  16       96.58       91.71     15.11 o 
 -20   4  16     1283.52     1542.69     45.13 o 
 -18   4  16     6979.75     6304.31     75.07 o 
 -16   4  16    11372.37    11072.33    109.54 o 
 -14   4  16      589.35      770.85     33.89 o 
 -12   4  16     1352.42     1286.90     36.25 o 
 -10   4  16     3233.13     3111.25     69.64 o 
  -8   4  16     2129.18     2217.12     62.08 o 
  -6   4  16    10097.00    10373.14    110.64 o 
  -4   4  16     2198.81     2639.50     67.64 o 
  -2   4  16      349.02      465.76     58.76 o 
   0   4  16       48.57       19.53     46.52 o 
   2   4  16      965.07     1059.90     78.50 o 
   4   4  16     4333.08     3810.41    117.37 o 
   6   4  16     1416.64     1414.13     87.10 o 
   8   4  16       19.00       62.16     73.97 o 
  10   4  16      592.52      548.62    108.60 o 
  12   4  16      499.34      430.20     85.44 o 
  14   4  16    11905.99    12455.19    202.40 o 
  16   4  16      644.54      456.31     92.71 o 
  18   4  16     6150.57     5657.26    181.88 o 
  20   4  16     1201.05     1203.04    108.59 o 
  22   4  16     1676.68     1568.80    150.08 o 
  24   4  16      806.22      629.62    112.33 o 
 -31   5  16      285.30      252.37     67.47 o 
 -29   5  16      268.56      246.70     71.31 o 
 -27   5  16     3508.07     3356.21    186.34 o 
 -25   5  16        0.80      -14.59     34.93 o 
 -23   5  16      315.06      367.37     48.94 o 
 -21   5  16      446.75      370.02     38.61 o 
 -19   5  16       12.26        3.04     20.79 o 
 -17   5  16      437.94      506.13     31.19 o 
 -15   5  16     7644.51     7962.70     75.06 o 
 -13   5  16     2108.69     1954.66     37.76 o 
 -11   5  16      161.74      187.44     23.69 o 
  -9   5  16      347.66      309.23     22.15 o 
  -7   5  16     2123.56     1883.68     93.48 o 
  -5   5  16     5908.27     5960.99     76.34 o 
  -3   5  16     2490.43     2689.24     48.53 o 
  -1   5  16     1543.54     1779.15     39.82 o 
   1   5  16       98.85       87.99     26.88 o 
   3   5  16     2271.02     1919.90     76.22 o 
   5   5  16       20.71       37.43     46.35 o 
   7   5  16      270.14      306.11     61.81 o 
   9   5  16     2937.86     2971.95     97.96 o 
  11   5  16      336.26      245.13     65.25 o 
  13   5  16      542.44      510.24     85.28 o 
  15   5  16        6.79      -19.74     60.76 o 
  17   5  16      145.89      175.57     74.72 o 
  19   5  16       27.85      113.82     63.64 o 
  21   5  16       43.05       62.69     59.48 o 
  23   5  16      218.44      304.71     87.45 o 
 -30   6  16     2383.93     2159.57    158.88 o 
 -28   6  16      732.35      703.25    110.40 o 
 -26   6  16     1420.66     1564.69     71.49 o 
 -24   6  16     3451.06     3240.35     65.26 o 
 -22   6  16       87.37       93.07     30.28 o 
 -20   6  16     6970.84     7113.84     84.28 o 
 -18   6  16     4068.76     4253.64     67.99 o 
 -16   6  16     1151.40     1032.12     25.66 o 
 -14   6  16       18.84       30.06     19.69 o 
 -12   6  16      801.21      772.67     42.39 o 
 -10   6  16     1753.62     1518.03     66.05 o 
  -8   6  16      698.13      563.23     39.13 o 
  -6   6  16    15492.61    15510.45    216.23 o 
  -4   6  16     9547.83     9799.28     67.32 o 
  -2   6  16       26.74       35.25     21.41 o 
   0   6  16     3606.76     3603.79     51.53 o 
   2   6  16    13016.35    12856.17    119.23 o 
   4   6  16     2849.10     3260.24     62.52 o 
   6   6  16      177.54      121.68     34.97 o 
   8   6  16     1024.83     1058.52     75.06 o 
  10   6  16      102.22      159.58     53.15 o 
  12   6  16      403.76      433.84     56.77 o 
  14   6  16     1726.86     1765.61     85.62 o 
  16   6  16      499.25      553.37     72.58 o 
  18   6  16     1583.29     1850.13    100.40 o 
  20   6  16      166.55      188.81     67.28 o 
  22   6  16      195.44      222.50     71.72 o 
 -29   7  16       27.51       48.22     76.85 o 
 -27   7  16     1603.70     1534.58    436.69 o 
 -25   7  16      534.80      511.36    106.26 o 
 -23   7  16      645.94      658.43    103.95 o 
 -21   7  16     2716.32     2503.72     96.71 o 
 -19   7  16     1342.61     1410.19    105.26 o 
 -17   7  16     1446.37     1640.79    161.13 o 
 -15   7  16      330.61      316.10     67.48 o 
 -13   7  16       35.46       40.94     47.61 o 
 -11   7  16      408.64      407.49     75.36 o 
  -9   7  16      665.67      618.56    122.32 o 
  -7   7  16     4867.22     5593.92    157.72 o 
  -5   7  16     2877.95     2959.01    124.71 o 
  -3   7  16     3960.32     3921.11     38.36 o 
  -1   7  16       85.85      129.92     19.19 o 
   1   7  16    12514.39    12791.01    115.90 o 
   3   7  16     1838.38     1987.81     70.08 o 
   5   7  16     3774.71     3986.99     70.49 o 
   7   7  16      860.13      805.62     49.86 o 
   9   7  16      396.52      419.70     47.65 o 
  11   7  16     6192.04     6324.26    104.88 o 
  13   7  16     3113.93     3442.38    109.13 o 
  15   7  16      724.62      778.72     73.73 o 
  17   7  16      693.80      809.19     78.50 o 
  19   7  16     1249.12     1269.60     92.70 o 
  21   7  16      634.07      782.47     84.17 o 
 -26   8  16      270.93      206.90     72.40 o 
 -24   8  16      511.38      461.05    102.65 o 
 -22   8  16      461.37      414.46     84.28 o 
 -20   8  16      124.24       64.02     95.55 o 
 -18   8  16       59.73       15.83     54.57 o 
 -16   8  16        7.96      -33.09     58.33 o 
 -14   8  16        9.99       29.48     56.05 o 
 -12   8  16       13.36       -2.33     59.43 o 
 -10   8  16      293.35      285.54    263.22 o 
  -8   8  16      848.91      711.92     88.91 o 
  -6   8  16     1759.91     1635.32    107.45 o 
  -4   8  16      291.94      238.86     76.92 o 
  -2   8  16     1136.14     1036.78     29.56 o 
   0   8  16      534.36      436.81     28.39 o 
   2   8  16      291.25      316.05     37.87 o 
   4   8  16      380.34      376.18     32.79 o 
   6   8  16      397.32      434.01     42.40 o 
   8   8  16     1215.75     1373.21     71.20 o 
  10   8  16     1012.63      810.69     57.40 o 
  12   8  16        8.86        6.26     33.72 o 
  14   8  16      282.39      236.04     52.95 o 
  16   8  16       19.10       56.14     52.38 o 
  18   8  16      497.92      556.65     77.20 o 
  20   8  16      262.27      209.44     82.76 o 
 -25   9  16      510.14      472.94     96.94 o 
 -23   9  16       32.20       91.04     73.99 o 
 -21   9  16      765.37      711.90    215.87 o 
 -19   9  16      394.26      409.59    119.18 o 
 -17   9  16     4484.12     4934.09    151.42 o 
 -15   9  16      318.01      262.15     96.28 o 
 -13   9  16     2627.79     3305.03    244.68 o 
 -11   9  16       86.62      939.94    863.59 o 
  -9   9  16     5382.47     5363.11    286.63 o 
  -7   9  16      376.30      430.14     89.56 o 
  -5   9  16      360.00      404.72     87.94 o 
  -3   9  16      638.10      810.53     99.53 o 
  -1   9  16       33.22       23.43     12.16 o 
   1   9  16      706.39      648.25     27.52 o 
   3   9  16     1884.35     1940.86     71.72 o 
   5   9  16     3080.19     3274.82     70.50 o 
   7   9  16     2863.33     2881.07     62.59 o 
   9   9  16     1082.01     1066.18     51.79 o 
  11   9  16     4761.79     5468.61    100.26 o 
  13   9  16       76.95       22.52     37.83 o 
  15   9  16      384.39      331.75     74.63 o 
  17   9  16       23.56       -7.68     38.77 o 
 -22  10  16      240.11      207.57    111.33 o 
 -20  10  16     3286.81     3734.55    137.99 o 
 -18  10  16      641.28      436.75    170.44 o 
 -16  10  16      402.98      326.67    240.44 o 
 -14  10  16     1035.48      810.94    240.33 o 
 -12  10  16       90.53       27.90     86.50 o 
 -10  10  16     5996.64     6891.85    148.62 o 
  -8  10  16       24.64        5.58    114.40 o 
  -6  10  16     2672.05     2758.12    157.23 o 
  -4  10  16      232.64      294.60    172.07 o 
  -2  10  16     1712.30     1773.85    121.60 o 
   0  10  16       40.93      -32.32     32.32 o 
   2  10  16      435.09      564.49     47.64 o 
   4  10  16     3117.49     3206.02     83.98 o 
   6  10  16       84.14       79.86     33.73 o 
   8  10  16       29.77       29.42     31.35 o 
  10  10  16      672.84      418.37    100.25 o 
  12  10  16      159.03      170.54     53.01 o 
  14  10  16      680.10      427.30    157.71 o 
 -19  11  16       31.00      103.63     99.53 o 
 -17  11  16      193.71      145.28     83.61 o 
 -15  11  16       70.92      270.31    160.83 o 
 -13  11  16        3.45       19.53     93.94 o 
 -11  11  16      904.53      832.14    119.99 o 
  -9  11  16       81.25      102.86     66.30 o 
  -7  11  16       33.07      -49.29    140.44 o 
  -5  11  16      136.64      141.28    100.25 o 
  -3  11  16       35.71       22.42     73.98 o 
  -1  11  16      826.11      658.15    528.79 o 
   1  11  16        1.98       13.06     33.41 o 
   3  11  16      895.23      591.99    176.82 o 
   5  11  16      504.20      469.25     95.86 o 
   7  11  16       31.55       64.05     45.37 o 
   9  11  16      201.00      199.91     48.54 o 
  11  11  16      135.52      109.68     43.95 o 
 -14  12  16      349.50      306.44    111.71 o 
 -12  12  16       85.31      -10.23    132.07 o 
 -10  12  16      842.07      753.03    229.20 o 
  -8  12  16      508.74      323.82    272.99 o 
  -6  12  16     1113.47       65.11    153.48 o 
  -4  12  16       16.56      -81.08     87.40 o 
  -2  12  16      472.18      303.16    238.11 o 
   0  12  16      840.85      715.24    460.89 o 
   2  12  16       36.79      -37.58     39.41 o 
   4  12  16      193.26      106.50     58.07 o 
   6  12  16        5.23      -34.96     49.27 o 
 -33   1  17     1551.72     1478.60     68.38 o 
 -31   1  17      481.34      589.61     47.98 o 
 -29   1  17     3019.24     3186.10     74.28 o 
 -27   1  17     3436.23     3563.05     74.49 o 
 -25   1  17       95.54       46.37     28.42 o 
 -23   1  17     1241.83     1251.86     42.75 o 
 -21   1  17      706.77      671.68     36.35 o 
 -19   1  17     5436.47     5773.29     69.34 o 
 -17   1  17      770.21      671.43     42.76 o 
 -15   1  17     5890.92     5775.75     57.45 o 
 -13   1  17     9722.44    10448.69     94.65 o 
 -11   1  17      103.41       76.28     19.33 o 
  -9   1  17    13935.59    14570.95    118.41 o 
  -7   1  17       95.92       77.19     20.01 o 
  -5   1  17     3760.31     2919.04    100.34 o 
  -3   1  17       23.86      -31.23     58.56 o 
  -1   1  17    16782.03    17244.63    185.56 o 
   1   1  17    10287.09    10307.52    148.91 o 
   3   1  17     1622.48     1569.83     96.99 o 
   5   1  17    13333.01    13575.44    194.41 o 
   7   1  17       75.19       72.24     66.18 o 
   9   1  17     8002.55     7977.88    210.18 o 
  11   1  17      777.12      634.39     98.40 o 
  13   1  17     1707.66     1614.41    149.20 o 
  15   1  17     2796.39     2836.30    125.49 o 
  17   1  17     3309.97     3470.08    135.80 o 
  19   1  17     3280.97     3129.12    167.55 o 
  21   1  17      803.50      731.28    118.21 o 
  23   1  17      435.65      543.20    116.00 o 
  25   1  17      379.56      290.45    126.93 o 
 -32   2  17        5.32        9.50     35.52 o 
 -30   2  17     4382.24     4313.58     84.36 o 
 -28   2  17        4.88       23.82     27.69 o 
 -26   2  17    16174.28    16414.85    166.11 o 
 -24   2  17      455.52      565.43     41.41 o 
 -22   2  17    11478.73    11825.05    101.06 o 
 -20   2  17      483.04      696.29     36.34 o 
 -18   2  17     1129.87      917.88     47.60 o 
 -16   2  17     9079.98     9868.40     94.58 o 
 -14   2  17     1779.19     1880.83     89.43 o 
 -12   2  17     3944.02     4243.97     66.89 o 
 -10   2  17      530.90      400.42     17.20 o 
  -8   2  17     2026.00     1650.47     69.82 o 
  -6   2  17    20096.55    21913.17    180.82 o 
  -4   2  17       52.89       89.43     49.24 o 
  -2   2  17     4787.09     4898.49    115.14 o 
   0   2  17     7586.63     8638.35    144.05 o 
   2   2  17    14352.32    14117.75    171.96 o 
   4   2  17      637.39      777.92     84.65 o 
   6   2  17     2481.21     2727.44    114.53 o 
   8   2  17    12460.84    12616.17    238.12 o 
  10   2  17     1216.60     1087.44    104.82 o 
  12   2  17      495.08      450.85     84.25 o 
  14   2  17      693.90      682.28     93.10 o 
  16   2  17     1854.99     2038.80    117.60 o 
  18   2  17      696.66      747.02    110.52 o 
  20   2  17      336.46      318.44    105.08 o 
  22   2  17      535.28      525.22    104.97 o 
  24   2  17      258.22      301.67    117.17 o 
 -33   3  17      290.64      176.53     65.69 o 
 -31   3  17        7.55      -30.50     54.11 o 
 -29   3  17      122.19      151.40     54.93 o 
 -27   3  17        8.57       22.88     33.32 o 
 -25   3  17        0.31        6.32     23.96 o 
 -23   3  17     1868.20     1892.97     54.29 o 
 -21   3  17     2695.95     2751.00     66.55 o 
 -19   3  17        2.79        9.31     23.69 o 
 -17   3  17     2368.34     2378.01     52.05 o 
 -15   3  17      516.76      494.59     38.25 o 
 -13   3  17     1837.36     1814.05     50.20 o 
 -11   3  17       17.59       77.43     35.22 o 
  -9   3  17     3969.45     3858.63     85.92 o 
  -7   3  17      864.51      917.05     19.14 o 
  -5   3  17     8207.70     8571.60    100.01 o 
  -3   3  17      263.77      292.70     53.94 o 
  -1   3  17      291.29      311.43     66.05 o 
   1   3  17       25.55       11.43     46.96 o 
   3   3  17        1.21      -49.92     62.85 o 
   5   3  17        1.61       25.75     54.16 o 
   7   3  17     4434.80     4252.55    138.56 o 
   9   3  17       83.29       71.11     76.72 o 
  11   3  17     3876.07     4038.79    148.41 o 
  13   3  17     2081.98     2237.25    109.61 o 
  15   3  17     1018.44      937.40     96.72 o 
  17   3  17      144.33      100.79     75.92 o 
  19   3  17      192.44      195.98     83.57 o 
  21   3  17      265.29      376.36    109.34 o 
  23   3  17      319.70      223.90    103.83 o 
 -32   4  17       10.70      -14.86     50.09 o 
 -30   4  17      526.36      573.60     78.77 o 
 -28   4  17      394.49      263.69     88.87 o 
 -26   4  17     4529.19     4720.60     84.82 o 
 -24   4  17     2230.00     2280.60     78.10 o 
 -22   4  17      273.27      229.82     37.92 o 
 -20   4  17       54.65       30.25     26.66 o 
 -18   4  17      990.43      994.74     41.77 o 
 -16   4  17     5171.56     5771.77     82.76 o 
 -14   4  17     2239.11     2393.67     48.79 o 
 -12   4  17     1383.94     1392.38     54.84 o 
 -10   4  17    13535.80    12904.59    178.60 o 
  -8   4  17      949.87      654.04     49.43 o 
  -6   4  17     3081.20     3565.97     67.65 o 
  -4   4  17       62.37       89.84     32.73 o 
  -2   4  17     6565.00     7128.91    118.36 o 
   0   4  17     2866.45     2552.83    114.97 o 
   2   4  17     2344.73     2123.16     99.68 o 
   4   4  17     3788.48     3924.65    104.49 o 
   6   4  17     1005.33     1078.36     86.79 o 
   8   4  17     1706.68     1765.20    101.70 o 
  10   4  17     2852.92     2564.05    102.70 o 
  12   4  17     1421.03     1635.04    114.67 o 
  14   4  17       14.92      -14.69     58.56 o 
  16   4  17     1239.00     1226.14    102.00 o 
  18   4  17      426.98      363.65     88.68 o 
  20   4  17        7.35      -78.33     78.33 o 
  22   4  17        5.06      -24.49     72.74 o 
  24   4  17     1687.16     1406.58    134.23 o 
 -31   5  17      248.60       95.62     64.76 o 
 -29   5  17      797.27      640.99    106.98 o 
 -27   5  17      140.48      174.10     46.75 o 
 -25   5  17      703.52      729.33     49.60 o 
 -23   5  17     2877.66     3026.70     69.62 o 
 -21   5  17      457.22      511.21     43.60 o 
 -19   5  17      996.98     1026.79     51.15 o 
 -17   5  17     5794.19     5486.18     71.20 o 
 -15   5  17     8634.98     8857.62     89.64 o 
 -13   5  17      878.90      966.51     31.33 o 
 -11   5  17     6735.20     6215.47     65.29 o 
  -9   5  17     2799.02     2981.89     66.49 o 
  -7   5  17     2783.61     2616.76     80.69 o 
  -5   5  17    12946.52    13280.01    113.88 o 
  -3   5  17    12075.63    12199.12     96.85 o 
  -1   5  17    10252.91    10077.54     99.03 o 
   1   5  17      268.22      319.44     33.13 o 
   3   5  17    11069.76    11426.12    160.74 o 
   5   5  17     1203.58     1244.92     79.16 o 
   7   5  17       22.75        4.28     46.77 o 
   9   5  17     3288.45     3389.27    103.10 o 
  11   5  17      743.82      779.08     86.88 o 
  13   5  17     1803.69     1699.81     96.46 o 
  15   5  17     3338.13     3234.31    144.90 o 
  17   5  17       35.92       74.91     70.52 o 
  19   5  17     4195.11     4409.38    174.73 o 
  21   5  17      133.83      154.33     72.33 o 
  23   5  17     2514.15     2780.86    132.14 o 
 -30   6  17      414.72      563.87     98.45 o 
 -28   6  17      576.06      540.55     61.77 o 
 -26   6  17      648.33      600.19     55.41 o 
 -24   6  17      917.28      862.50     46.83 o 
 -22   6  17       19.72        8.46     20.22 o 
 -20   6  17     4645.81     4424.79     76.92 o 
 -18   6  17     9870.94     9355.53    238.07 o 
 -16   6  17     4467.69     4477.23     66.50 o 
 -14   6  17     1067.60      954.64     39.23 o 
 -12   6  17      573.83      580.31     52.64 o 
 -10   6  17      872.52     1037.29     58.29 o 
  -8   6  17      112.68       32.17     12.63 o 
  -6   6  17      198.90      117.66     39.75 o 
  -4   6  17       12.90        3.41     13.13 o 
  -2   6  17      818.28      866.02     48.74 o 
   0   6  17     1337.05     1433.20     55.53 o 
   2   6  17    18181.11    19304.08    158.61 o 
   4   6  17     1351.08     1360.42     53.90 o 
   6   6  17     2629.66     2556.99     62.70 o 
   8   6  17      614.30      557.09     56.94 o 
  10   6  17     1270.46     1046.08     62.65 o 
  12   6  17      271.19      288.96     52.04 o 
  14   6  17      108.42       98.51     48.49 o 
  16   6  17      140.87      170.08     58.92 o 
  18   6  17        6.00       77.61     66.79 o 
  20   6  17        1.18      116.58     79.68 o 
  22   6  17      211.98      255.15     77.94 o 
 -29   7  17     2301.46     2897.64    143.80 o 
 -27   7  17        5.32      -49.53     87.44 o 
 -25   7  17      285.02      225.71     67.30 o 
 -23   7  17     1083.93     1176.07    199.15 o 
 -21   7  17       63.61       63.17     61.39 o 
 -19   7  17      610.07      553.57    188.73 o 
 -17   7  17      162.91      138.43     87.84 o 
 -15   7  17      117.19       74.98     77.33 o 
 -13   7  17      241.43      220.55     75.67 o 
 -11   7  17       95.50      125.80     64.55 o 
  -9   7  17     5531.37     5933.77    150.70 o 
  -7   7  17     2787.43     3002.13    118.14 o 
  -5   7  17      335.27      364.49     75.54 o 
  -3   7  17      478.12      395.92     18.28 o 
  -1   7  17     4463.34     4442.81     52.60 o 
   1   7  17     7084.68     7080.78     74.49 o 
   3   7  17        1.07        9.78     21.81 o 
   5   7  17     4500.67     4321.20     86.77 o 
   7   7  17     1057.95     1076.38     56.71 o 
   9   7  17       30.40       96.71     41.39 o 
  11   7  17        5.98        7.32     38.75 o 
  13   7  17     1881.83     1970.79     84.32 o 
  15   7  17     3439.60     3568.18    124.02 o 
  17   7  17      415.44      372.63     73.34 o 
  19   7  17        2.95       50.18     65.55 o 
 -26   8  17     2105.50     2215.49    110.71 o 
 -24   8  17     1571.75     1382.45    249.69 o 
 -22   8  17      766.49      830.33    270.39 o 
 -20   8  17       73.54      121.01     68.08 o 
 -18   8  17      108.85      123.52     76.03 o 
 -16   8  17     5533.29     6099.76    138.62 o 
 -14   8  17      271.57      253.07     71.45 o 
 -12   8  17     5170.72     6091.85    166.09 o 
 -10   8  17       95.96      116.26    146.02 o 
  -8   8  17      153.87      168.35    154.40 o 
  -6   8  17      209.35      234.55     83.58 o 
  -4   8  17      216.65      270.11     78.36 o 
  -2   8  17     5071.77     5169.80     67.72 o 
   0   8  17      265.19      167.05     27.79 o 
   2   8  17     4015.85     4574.09     71.06 o 
   4   8  17     4580.13     4476.22     71.89 o 
   6   8  17      217.01      179.90     36.28 o 
   8   8  17     2710.60     2828.30     66.75 o 
  10   8  17      810.02      774.48     53.13 o 
  12   8  17      350.65      290.06     56.45 o 
  14   8  17     1199.40     1176.78     71.26 o 
  16   8  17     3062.43     3337.19    108.96 o 
  18   8  17      570.00      393.15     79.82 o 
 -25   9  17        9.21       48.14     77.12 o 
 -23   9  17      268.52      261.02     88.21 o 
 -21   9  17       34.98       52.77     68.55 o 
 -19   9  17     1440.92       91.16    276.27 o 
 -17   9  17      380.54      305.02    118.40 o 
 -15   9  17     1019.01      900.48     95.04 o 
 -13   9  17        2.37      -60.20     60.20 o 
 -11   9  17      662.52      886.32    104.77 o 
  -9   9  17     5498.35     5688.12    387.13 o 
  -7   9  17       56.43      102.31    148.81 o 
  -5   9  17     1341.43     1087.72    108.72 o 
  -3   9  17      390.85      500.01     93.69 o 
  -1   9  17      132.52      151.61     30.04 o 
   1   9  17      460.31      470.44     27.01 o 
   3   9  17     2074.81     1925.63     44.44 o 
   5   9  17      177.56      130.58     30.02 o 
   7   9  17      311.55      268.71     38.20 o 
   9   9  17       86.83       84.70     44.87 o 
  11   9  17      591.78      546.82     79.42 o 
  13   9  17       45.55       99.17     44.74 o 
  15   9  17      837.89      837.27    120.51 o 
 -22  10  17      315.18      198.93     86.30 o 
 -20  10  17        7.85       78.44    102.77 o 
 -18  10  17      350.95      134.40     93.90 o 
 -16  10  17       22.20      107.07    130.21 o 
 -14  10  17       78.82       95.08    158.12 o 
 -12  10  17       53.53      165.72     69.34 o 
 -10  10  17     3248.29     3222.83    182.35 o 
  -8  10  17       17.61      -29.40     99.52 o 
  -6  10  17      354.81      458.55    180.44 o 
  -4  10  17      147.35      132.43     87.43 o 
  -2  10  17      100.00      124.32     91.15 o 
   0  10  17       19.63       29.58     32.22 o 
   2  10  17      173.86      140.99     51.70 o 
   4  10  17     1179.46     1052.18    147.73 o 
   6  10  17       13.79       35.77     24.81 o 
   8  10  17      109.01       78.90     37.45 o 
  10  10  17       25.30       26.41     40.85 o 
  12  10  17      151.94      157.35     44.59 o 
  14  10  17        1.36       -6.19     38.05 o 
 -17  11  17      189.26      102.44     97.32 o 
 -15  11  17       25.30       43.80     66.93 o 
 -13  11  17      774.48      783.49    121.48 o 
 -11  11  17      236.07      297.63    124.63 o 
  -9  11  17     2363.66     2435.53    113.41 o 
  -7  11  17       13.33       41.76     79.31 o 
  -5  11  17      875.73     1031.27    675.30 o 
  -3  11  17      226.57      188.76    133.00 o 
  -1  11  17     2721.76     3165.80    154.53 o 
   1  11  17       17.01       -3.12     42.12 o 
   3  11  17      196.72      237.22     75.58 o 
   5  11  17     1395.01     1351.17    223.26 o 
   7  11  17      453.00      450.33    113.04 o 
   9  11  17     1405.60      941.83    633.93 o 
 -12  12  17      618.44      962.69    159.98 o 
 -10  12  17      433.55      326.87    236.72 o 
  -8  12  17      701.17      736.93    214.57 o 
  -6  12  17      524.80        2.79    124.64 o 
  -4  12  17       27.83      -28.47     80.00 o 
  -2  12  17      350.24      213.98    166.96 o 
   0  12  17       28.83      -11.59     79.47 o 
   2  12  17      340.65      246.96    199.51 o 
   4  12  17        4.63        6.16     38.10 o 
 -32   0  18       12.87       28.75     65.64 o 
 -30   0  18      448.12      338.44     64.20 o 
 -28   0  18     1499.26     1507.28     73.96 o 
 -26   0  18     6997.69     7350.28    123.55 o 
 -24   0  18      600.42      671.67     49.97 o 
 -22   0  18      536.82      545.12     45.96 o 
 -20   0  18     2344.61     2362.56     99.90 o 
 -18   0  18     8644.81     8456.56    105.38 o 
 -16   0  18      602.30      654.94     51.02 o 
 -14   0  18    13208.45    14453.76    178.05 o 
 -12   0  18      120.88      192.22     32.04 o 
 -10   0  18      819.95      669.31     59.84 o 
  -8   0  18    14908.72    15192.34    152.93 o 
  -6   0  18     5907.74     6616.46    160.28 o 
  -4   0  18    14629.06    14088.17    274.06 o 
  -2   0  18     2866.84     2764.78    160.46 o 
   0   0  18     1804.94     1646.91    123.81 o 
   2   0  18     2448.37     2475.75    141.08 o 
   4   0  18     3574.26     4023.91    194.02 o 
   6   0  18    17958.50    17645.98    310.03 o 
   8   0  18     4745.26     4321.82    185.14 o 
  10   0  18     2692.38     2681.10    166.44 o 
  12   0  18     3559.34     3302.79    336.36 o 
  14   0  18    10664.38    10209.15    263.70 o 
  16   0  18     2696.87     2605.46    182.96 o 
  18   0  18     4321.13     3754.25    203.29 o 
  20   0  18     5055.17     5510.62    395.94 o 
  22   0  18      479.96      699.57    189.93 o 
  24   0  18      633.59      523.97    206.83 o 
 -33   1  18       21.19       29.20     42.66 o 
 -31   1  18        4.48        8.73     30.20 o 
 -29   1  18      978.13      984.76     55.26 o 
 -27   1  18      421.21      351.23     61.84 o 
 -25   1  18     2042.13     2060.34     50.69 o 
 -23   1  18     1684.91     1766.60     45.17 o 
 -21   1  18    17470.39    17958.22    221.14 o 
 -19   1  18     2168.97     2553.16     55.69 o 
 -17   1  18     5008.85     4927.21     69.78 o 
 -15   1  18     3993.60     3981.03     52.12 o 
 -13   1  18       57.08       93.45     18.45 o 
 -11   1  18      303.37      333.75     35.53 o 
  -9   1  18     2392.67     2546.18     41.08 o 
  -7   1  18      865.23      851.41     31.23 o 
  -5   1  18     5607.72     5351.80    126.70 o 
  -3   1  18     4790.37     4990.14    108.87 o 
  -1   1  18    16232.67    16859.41    188.80 o 
   1   1  18      905.56      841.86     84.74 o 
   3   1  18     7958.70     8619.34    146.27 o 
   5   1  18      264.05      259.98     74.86 o 
   7   1  18      110.13      122.70     88.92 o 
   9   1  18      326.63      148.80     80.60 o 
  11   1  18      634.04      574.19     95.90 o 
  13   1  18     5210.72     5071.64    158.88 o 
  15   1  18     4353.50     4305.27    155.05 o 
  17   1  18     1585.72     1614.35    116.39 o 
  19   1  18     1827.32     1656.08    148.86 o 
  21   1  18        6.74      -31.10     76.67 o 
  23   1  18      328.07      395.89    107.39 o 
 -32   2  18     2633.77     2732.77    107.89 o 
 -30   2  18      889.88      909.72     64.71 o 
 -28   2  18       48.47       57.44     36.41 o 
 -26   2  18       65.45      122.05     27.62 o 
 -24   2  18      216.75      213.47     28.04 o 
 -22   2  18      196.60      204.34     46.70 o 
 -20   2  18     1620.74     1813.28     75.56 o 
 -18   2  18     2572.80     2087.57     56.67 o 
 -16   2  18      861.28     1271.02     43.38 o 
 -14   2  18      717.29      591.32     44.32 o 
 -12   2  18     6804.23     6317.59     59.42 o 
 -10   2  18      981.99     1086.86     30.59 o 
  -8   2  18     2500.71     2404.87     46.47 o 
  -6   2  18     2791.03     2526.09     59.48 o 
  -4   2  18      601.62      726.94     66.80 o 
  -2   2  18       59.17        5.12     45.64 o 
   0   2  18     1011.93     1162.86     95.00 o 
   2   2  18     1333.51     1541.00     93.36 o 
   4   2  18     1513.72     1354.34     97.15 o 
   6   2  18      731.96      604.86     96.26 o 
   8   2  18     1068.90     1086.62    115.17 o 
  10   2  18     1610.50     1671.60    109.28 o 
  12   2  18      228.10      263.59     79.73 o 
  14   2  18      436.40      444.31    101.05 o 
  16   2  18      754.69      936.13    104.74 o 
  18   2  18      478.32      390.05     93.76 o 
  20   2  18      614.04      634.99    114.27 o 
  22   2  18      357.83      394.50    105.62 o 
  24   2  18      393.82      353.70    123.45 o 
 -31   3  18       15.72       66.85     54.01 o 
 -29   3  18     2313.31     2404.48     95.00 o 
 -27   3  18      685.55      464.44     50.03 o 
 -25   3  18     6872.09     6537.15     89.40 o 
 -23   3  18     4958.11     4789.40     70.93 o 
 -21   3  18     3409.24     3299.06     57.25 o 
 -19   3  18       85.12      125.00     33.24 o 
 -17   3  18     6573.78     7248.73     93.01 o 
 -15   3  18     3799.90     3745.14     58.04 o 
 -13   3  18        6.19       38.52     31.16 o 
 -11   3  18       86.95       93.06     42.19 o 
  -9   3  18     6009.99     6242.48    101.62 o 
  -7   3  18     4983.75     5850.61     58.97 o 
  -5   3  18    21663.88    21244.14    169.54 o 
  -3   3  18    10582.25    10561.48    137.06 o 
  -1   3  18     1496.84     1421.47     80.24 o 
   1   3  18     2681.85     3089.63    134.38 o 
   3   3  18     5252.73     5248.05    119.77 o 
   5   3  18     8888.30     8675.58    150.65 o 
   7   3  18    18255.31    18508.58    218.55 o 
   9   3  18     8182.96     7943.43    159.09 o 
  11   3  18      469.08      547.94    138.66 o 
  13   3  18     2582.29     2577.35    118.78 o 
  15   3  18      402.05      345.48     85.90 o 
  17   3  18     3910.22     3951.70    140.87 o 
  19   3  18      863.71      924.82    116.80 o 
  21   3  18      130.45      170.40     92.65 o 
  23   3  18       75.22      -27.36     80.93 o 
 -32   4  18     1603.66     1213.78    435.29 o 
 -30   4  18      229.08      199.40     49.71 o 
 -28   4  18      104.74       58.82     44.02 o 
 -26   4  18      256.51      340.92     56.38 o 
 -24   4  18      270.19      305.47     41.01 o 
 -22   4  18     1850.84     1797.07     48.90 o 
 -20   4  18       78.58       83.57     30.26 o 
 -18   4  18      373.02      380.23     39.27 o 
 -16   4  18     3582.17     3682.91     83.64 o 
 -14   4  18       11.32       17.46     31.18 o 
 -12   4  18    20429.09    20524.75    218.95 o 
 -10   4  18      482.42      512.50     49.95 o 
  -8   4  18     6537.42     6529.55    116.44 o 
  -6   4  18       31.11       23.39     10.72 o 
  -4   4  18     5332.58     5533.08     80.41 o 
  -2   4  18     4183.66     4419.92    106.79 o 
   0   4  18     2640.76     2369.66     93.19 o 
   2   4  18        8.96       52.27     59.14 o 
   4   4  18      913.15      994.37     86.89 o 
   6   4  18       18.53       64.35     56.33 o 
   8   4  18      280.77      192.56     74.61 o 
  10   4  18      669.11      713.82     90.61 o 
  12   4  18      646.53      785.48     92.18 o 
  14   4  18     3866.80     4154.72    139.79 o 
  16   4  18     3986.28     3805.20    145.24 o 
  18   4  18       57.45       28.86     70.90 o 
  20   4  18      449.49      429.21     98.33 o 
  22   4  18        1.02        5.08     84.60 o 
 -31   5  18        6.57      -10.76     39.60 o 
 -29   5  18       50.46       33.53     41.91 o 
 -27   5  18        0.15       23.63     32.98 o 
 -25   5  18     2706.95     2654.16     93.21 o 
 -23   5  18      142.78      142.80     38.27 o 
 -21   5  18      259.05      230.24     35.32 o 
 -19   5  18        0.63       19.61     27.82 o 
 -17   5  18      958.61      973.70     41.44 o 
 -15   5  18        8.28       13.69     21.28 o 
 -13   5  18      859.68      909.69     45.46 o 
 -11   5  18        2.64       -0.05     17.16 o 
  -9   5  18      293.19      332.61     51.61 o 
  -7   5  18     6446.00     7138.86    122.14 o 
  -5   5  18      154.31      252.53     17.09 o 
  -3   5  18      955.30      777.80     30.58 o 
  -1   5  18     4848.13     5244.62     66.31 o 
   1   5  18     1012.15      949.34     74.83 o 
   3   5  18       35.33      101.94     50.02 o 
   5   5  18     6549.52     6467.06    118.92 o 
   7   5  18      124.70       78.89     63.27 o 
   9   5  18       91.35      159.98     68.32 o 
  11   5  18     2921.36     2853.12    121.93 o 
  13   5  18      798.80      907.93     96.16 o 
  15   5  18       85.76      151.72     89.63 o 
  17   5  18      416.55      573.31     90.55 o 
  19   5  18        0.09       -0.35     50.86 o 
  21   5  18       38.07       12.05     46.70 o 
 -30   6  18      529.40      526.32    106.64 o 
 -28   6  18     2589.69     2750.83    153.51 o 
 -26   6  18     1720.46     1769.75     96.38 o 
 -24   6  18     1938.04     2013.66     83.26 o 
 -22   6  18     2541.66     2471.95     57.16 o 
 -20   6  18      185.13       86.14     28.68 o 
 -18   6  18     1615.40     1453.68     47.47 o 
 -16   6  18      379.22      382.60     24.85 o 
 -14   6  18     2405.42     2112.51     77.30 o 
 -12   6  18      515.13      556.99     23.42 o 
 -10   6  18      658.85      668.22     24.68 o 
  -8   6  18     2905.03     3225.35    106.45 o 
  -6   6  18     3893.30     3827.57     70.86 o 
  -4   6  18     2147.97     2359.05     49.58 o 
  -2   6  18    12148.23    12410.57    102.48 o 
   0   6  18      367.08      345.96     39.91 o 
   2   6  18      310.50      309.08     35.52 o 
   4   6  18     1618.79     1907.55     54.70 o 
   6   6  18     7143.32     7562.08    117.00 o 
   8   6  18      871.90     1050.39     59.29 o 
  10   6  18     2068.36     2019.80     77.53 o 
  12   6  18      187.09      228.60     54.32 o 
  14   6  18      580.29      600.96     64.32 o 
  16   6  18      697.28      786.98     81.98 o 
  18   6  18     1015.27     1284.39     88.20 o 
  20   6  18      404.31      401.63     86.50 o 
 -27   7  18        0.68       29.25     69.72 o 
 -25   7  18      874.90     1022.22     79.68 o 
 -23   7  18     1718.47     1466.76    435.28 o 
 -21   7  18     2001.07     1880.28    101.35 o 
 -19   7  18      795.86     1025.33    297.36 o 
 -17   7  18      982.11     1041.31    117.80 o 
 -15   7  18     2564.08     2782.37     99.61 o 
 -13   7  18       27.62      109.99     94.27 o 
 -11   7  18     2150.12     2599.27    241.88 o 
  -9   7  18      580.70      344.39    106.57 o 
  -7   7  18     1726.66     1777.69    106.76 o 
  -5   7  18      162.40      106.97     29.82 o 
  -3   7  18      529.21      352.48     24.74 o 
  -1   7  18     2986.49     3145.68     46.35 o 
   1   7  18      148.26      215.58     27.00 o 
   3   7  18     4876.97     5028.79     69.61 o 
   5   7  18     1972.08     2095.93     55.81 o 
   7   7  18     2437.57     2508.09     64.77 o 
   9   7  18     2289.80     2607.35     78.68 o 
  11   7  18     1278.77     1199.34     74.65 o 
  13   7  18     1494.48     1777.03     74.83 o 
  15   7  18      156.79      154.55     60.65 o 
  17   7  18      379.28      378.35     65.80 o 
  19   7  18      209.06      217.60     75.40 o 
 -26   8  18      495.69      422.02    144.31 o 
 -24   8  18      375.22      287.22     97.60 o 
 -22   8  18      711.87      627.46    213.41 o 
 -20   8  18      741.77      706.02    439.03 o 
 -18   8  18       85.82       64.04     61.09 o 
 -16   8  18        0.11      -25.11     56.81 o 
 -14   8  18        0.43        6.38     46.06 o 
 -12   8  18      214.41      309.72     96.73 o 
 -10   8  18       59.53      123.64     74.11 o 
  -8   8  18        5.01        9.30    120.91 o 
  -6   8  18        0.15       74.79     94.39 o 
  -4   8  18       86.77       79.12     69.72 o 
  -2   8  18        0.75        5.17     12.98 o 
   0   8  18      552.70      592.15     44.18 o 
   2   8  18      850.08      962.35     39.87 o 
   4   8  18      195.93      181.08     31.27 o 
   6   8  18      749.24      664.99     50.41 o 
   8   8  18        4.03        4.73     31.86 o 
  10   8  18      101.48       67.35     37.23 o 
  12   8  18        7.46       10.57     39.04 o 
  14   8  18      181.20      177.61     68.77 o 
  16   8  18      599.83      533.01     78.32 o 
 -23   9  18       88.15       14.87     62.91 o 
 -21   9  18     1148.17     1109.33    309.22 o 
 -19   9  18     1739.03     2130.42    112.77 o 
 -17   9  18      424.34      -35.34    150.68 o 
 -15   9  18     2852.71     3048.26    116.17 o 
 -13   9  18      156.76       86.12     67.13 o 
 -11   9  18     1450.71     1845.11    222.79 o 
  -9   9  18      162.95      169.82     85.88 o 
  -7   9  18     2039.14     3357.48    286.53 o 
  -5   9  18     1091.94     1179.93    114.41 o 
  -3   9  18      325.88      494.32     96.80 o 
  -1   9  18     1224.31     1476.92    116.34 o 
   1   9  18      951.60     1041.34     49.36 o 
   3   9  18     5001.34     4725.47     82.88 o 
   5   9  18      115.33      165.03     34.71 o 
   7   9  18      917.57     1039.03     74.60 o 
   9   9  18      946.34     1035.98     60.91 o 
  11   9  18       88.57       69.40     44.83 o 
  13   9  18      603.04      461.21     90.91 o 
  15   9  18       30.64       17.04     50.77 o 
 -20  10  18      401.47      264.65    116.95 o 
 -18  10  18      345.73      355.57     91.98 o 
 -16  10  18      174.06       87.66    138.12 o 
 -14  10  18     1145.89     1132.03    160.92 o 
 -12  10  18     2304.87     2344.60    109.94 o 
 -10  10  18       22.69       90.53     82.53 o 
  -8  10  18      617.72      844.57    131.15 o 
  -6  10  18      150.71      119.40    112.12 o 
  -4  10  18     3159.12     3327.35    151.57 o 
  -2  10  18        7.75      -21.91     71.90 o 
   0  10  18     2553.24     2683.08     73.43 o 
   2  10  18     1321.74     1269.86    212.10 o 
   4  10  18      884.30     1031.39    180.84 o 
   6  10  18       30.17        7.61     26.79 o 
   8  10  18        3.42      -13.55     29.40 o 
  10  10  18      106.61       84.86     42.79 o 
  12  10  18       79.26      115.51     46.01 o 
 -17  11  18       63.68       79.57     75.36 o 
 -15  11  18      414.27      475.29    135.80 o 
 -13  11  18      552.22      693.50    158.59 o 
 -11  11  18      308.57      354.16    106.42 o 
  -9  11  18        9.99       77.20    105.10 o 
  -7  11  18       51.19       91.47    106.03 o 
  -5  11  18        0.23      -73.11     85.82 o 
  -3  11  18       17.89       41.85     82.80 o 
  -1  11  18      147.70       61.36     96.95 o 
   1  11  18       15.18       88.63     90.78 o 
   3  11  18      712.61      689.25    140.70 o 
   5  11  18      967.34      806.58    133.69 o 
   7  11  18        0.80      -14.95     52.21 o 
  -8  12  18      435.53      411.32    313.45 o 
  -6  12  18      454.85      249.95    167.42 o 
  -4  12  18      407.27      189.88    146.49 o 
  -2  12  18      104.93       97.01    107.43 o 
   0  12  18      393.36      211.14    161.84 o 
   2  12  18      687.21      576.30    383.22 o 
 -33   1  19       30.99      -11.15     44.97 o 
 -31   1  19      992.30      789.30    155.92 o 
 -29   1  19        0.61        2.94     25.11 o 
 -27   1  19     1327.09     1437.75     51.39 o 
 -25   1  19     1945.01     2005.36     50.94 o 
 -23   1  19        8.68        0.36     25.69 o 
 -21   1  19      931.64      937.75     66.05 o 
 -19   1  19     2001.65     2057.09     58.06 o 
 -17   1  19    10719.49    11242.27    136.17 o 
 -15   1  19      445.01      555.35     24.87 o 
 -13   1  19     3561.63     3143.74     52.07 o 
 -11   1  19     2952.80     3050.49     44.88 o 
  -9   1  19     7426.76     7579.40     81.96 o 
  -7   1  19     7468.19     8608.19     86.24 o 
  -5   1  19     1181.52     1500.24     85.91 o 
  -3   1  19    16219.05    16511.60    197.82 o 
  -1   1  19       10.28       51.27     60.25 o 
   1   1  19     4222.57     3678.28    110.19 o 
   3   1  19     2759.07     3270.72    113.06 o 
   5   1  19       33.46       44.63     76.82 o 
   7   1  19     4286.64     4457.65    130.84 o 
   9   1  19      389.18      481.87     84.51 o 
  11   1  19     6710.46     6692.97    163.70 o 
  13   1  19       10.87       -9.87     70.55 o 
  15   1  19     8483.55     8075.96    178.76 o 
  17   1  19      486.44      557.26     99.28 o 
  19   1  19      990.56      883.29    157.35 o 
  21   1  19      412.01      444.92    117.63 o 
  23   1  19        2.24       92.69     95.36 o 
 -32   2  19      714.48      539.09    145.98 o 
 -30   2  19      260.03      199.45     50.81 o 
 -28   2  19     5799.22     6047.93    100.52 o 
 -26   2  19       33.38       35.17     24.89 o 
 -24   2  19     8900.19     9007.52    112.25 o 
 -22   2  19      166.14      245.15     40.44 o 
 -20   2  19     6562.81     6354.44     86.18 o 
 -18   2  19     2288.17     2579.83     54.87 o 
 -16   2  19    11400.31    11814.49    120.88 o 
 -14   2  19      243.52      219.16     32.60 o 
 -12   2  19       20.56       11.44     17.66 o 
 -10   2  19       65.56       83.47     31.41 o 
  -8   2  19      879.97      808.49     78.39 o 
  -6   2  19     2420.00     2309.87     61.53 o 
  -4   2  19     5569.74     6165.13    160.41 o 
  -2   2  19     6256.19     6553.27    133.69 o 
   0   2  19     2714.22     2728.90     98.19 o 
   2   2  19       12.53       41.79     65.23 o 
   4   2  19     7480.92     7216.09    156.69 o 
   6   2  19       44.18       52.72     69.60 o 
   8   2  19    12313.64    12556.60    187.17 o 
  10   2  19     1111.92     1068.73    128.89 o 
  12   2  19      718.38      764.48     95.06 o 
  14   2  19     3712.79     3435.89    145.28 o 
  16   2  19      169.21      204.74     92.91 o 
  18   2  19      105.55        1.52     58.88 o 
  20   2  19      118.80      158.64     92.04 o 
  22   2  19      189.19      284.28    104.55 o 
 -31   3  19     1136.54     1300.32     72.34 o 
 -29   3  19       94.45      111.85     43.78 o 
 -27   3  19       26.62      -46.79     46.79 o 
 -25   3  19     1516.95     1678.86     71.20 o 
 -23   3  19      141.98      163.85     37.32 o 
 -21   3  19     1984.17     2153.50     71.90 o 
 -19   3  19     1989.27     1788.87     59.66 o 
 -17   3  19     1108.88     1272.82     47.55 o 
 -15   3  19      122.99      172.33     38.39 o 
 -13   3  19     4460.92     4537.32     68.11 o 
 -11   3  19       60.62       77.80     38.77 o 
  -9   3  19       18.52       12.45     15.74 o 
  -7   3  19     1203.03     1096.87     34.30 o 
  -5   3  19      785.05      850.27     49.32 o 
  -3   3  19     4360.87     4608.77    115.89 o 
  -1   3  19     1188.48     1320.66     79.35 o 
   1   3  19     3638.10     3854.89    118.09 o 
   3   3  19     2664.79     2609.72    101.32 o 
   5   3  19      913.76     1077.29     94.35 o 
   7   3  19      102.72       79.48     63.52 o 
   9   3  19      706.36      691.16     95.45 o 
  11   3  19      859.48      809.84     96.73 o 
  13   3  19     1397.17     1464.31    116.61 o 
  15   3  19      110.15      145.03     89.21 o 
  17   3  19      481.33      421.74     94.78 o 
  19   3  19      563.04      640.54    120.49 o 
  21   3  19       16.25       40.24     83.19 o 
 -30   4  19      450.98      371.42     65.38 o 
 -28   4  19     1059.74      985.90     64.22 o 
 -26   4  19      172.20      207.23     45.81 o 
 -24   4  19     7018.51     7102.45    129.17 o 
 -22   4  19      415.04      363.31     39.68 o 
 -20   4  19     1558.49     1601.55     53.38 o 
 -18   4  19      655.66      585.56     37.62 o 
 -16   4  19     4549.90     4324.50     68.16 o 
 -14   4  19      228.34      213.20     30.15 o 
 -12   4  19      417.12      522.80     34.18 o 
 -10   4  19     1435.20     1773.31     66.16 o 
  -8   4  19     6613.90     6151.58    121.66 o 
  -6   4  19       13.73       43.07     32.14 o 
  -4   4  19     5531.81     6112.90     94.16 o 
  -2   4  19     9066.24     9689.05    133.73 o 
   0   4  19     1121.61     1134.24     73.47 o 
   2   4  19     2186.70     2370.73     89.82 o 
   4   4  19      259.27      298.55     71.35 o 
   6   4  19     1041.27      980.79     80.34 o 
   8   4  19     4040.00     3798.37    144.69 o 
  10   4  19     1289.43     1328.07     93.99 o 
  12   4  19     2219.12     2156.15    125.42 o 
  14   4  19     1609.71     1600.25    107.67 o 
  16   4  19       54.71       97.61     78.92 o 
  18   4  19     1516.35     1376.37    114.72 o 
  20   4  19        1.50      -76.40     89.95 o 
  22   4  19      853.34      789.30    130.02 o 
 -29   5  19      128.01      103.27     54.23 o 
 -27   5  19      959.52     1081.50     57.33 o 
 -25   5  19      608.08      596.20     45.50 o 
 -23   5  19      316.65      322.76     43.38 o 
 -21   5  19     3061.71     3044.05     66.77 o 
 -19   5  19      379.56      390.73     48.37 o 
 -17   5  19     8946.76     8808.53     87.90 o 
 -15   5  19     1682.86     1755.06     52.50 o 
 -13   5  19      449.18      507.84     29.76 o 
 -11   5  19     3962.66     3562.11     66.20 o 
  -9   5  19     1722.26     1606.98     62.65 o 
  -7   5  19    11378.89    11983.32    171.22 o 
  -5   5  19     8514.44     8416.42     91.71 o 
  -3   5  19    14534.77    15249.80    111.04 o 
  -1   5  19     2254.75     2494.80     52.52 o 
   1   5  19      143.98      173.51     70.90 o 
   3   5  19     2321.85     2331.02     87.76 o 
   5   5  19     3826.50     3820.70    102.12 o 
   7   5  19     5417.81     5587.67    133.33 o 
   9   5  19      453.32      502.14     78.28 o 
  11   5  19     1666.81     1867.01    109.98 o 
  13   5  19       78.70      159.99     70.53 o 
  15   5  19     4121.33     4214.78    142.65 o 
  17   5  19     1825.05     1975.81    129.26 o 
  19   5  19      138.64       91.48     66.09 o 
  21   5  19      810.43     1039.92     98.76 o 
 -28   6  19       40.51       73.84     73.57 o 
 -26   6  19      424.65      401.74     64.99 o 
 -24   6  19      716.57      721.66     42.87 o 
 -22   6  19      121.81      109.80     28.07 o 
 -20   6  19     5403.57     5220.18     83.43 o 
 -18   6  19        1.41       17.13     26.34 o 
 -16   6  19      218.29      163.73     31.43 o 
 -14   6  19     2736.29     2632.00    129.82 o 
 -12   6  19      599.41      713.35     55.45 o 
 -10   6  19     2868.72     2834.01     49.83 o 
  -8   6  19      181.10      145.93     31.83 o 
  -6   6  19       45.55      144.37     50.25 o 
  -4   6  19      371.74      277.60     28.92 o 
  -2   6  19       72.95       69.57     20.49 o 
   0   6  19     1587.23     1487.89     41.05 o 
   2   6  19      498.65      478.35     38.97 o 
   4   6  19       10.72      -20.69     27.59 o 
   6   6  19     1132.26      945.58     57.90 o 
   8   6  19     1689.22     1739.93     66.63 o 
  10   6  19      417.79      500.88     58.81 o 
  12   6  19     1591.43     1519.86     75.15 o 
  14   6  19      595.52      567.75     65.13 o 
  16   6  19        5.09       -7.13     50.77 o 
  18   6  19      324.89      406.96     75.22 o 
  20   6  19      155.52      187.41     80.01 o 
 -27   7  19        7.83       32.79     65.98 o 
 -25   7  19       50.59       18.46     63.41 o 
 -23   7  19     1096.77     1221.41     98.50 o 
 -21   7  19        8.32       46.21     72.03 o 
 -19   7  19      786.53      765.88     88.41 o 
 -17   7  19      229.61      237.43    123.70 o 
 -15   7  19     1033.13     1101.05     82.98 o 
 -13   7  19     1803.74     1789.77    110.60 o 
 -11   7  19      134.98       59.25     64.80 o 
  -9   7  19     2066.21     2396.44    246.53 o 
  -7   7  19     1079.70      789.51     48.73 o 
  -5   7  19      219.15      225.02     56.76 o 
  -3   7  19     1435.18     1438.01     28.31 o 
  -1   7  19     1472.20     1418.85     36.85 o 
   1   7  19      440.65      509.53     38.19 o 
   3   7  19      672.23      781.67     52.80 o 
   5   7  19      114.79       56.70     32.02 o 
   7   7  19      361.21      325.40     44.79 o 
   9   7  19     1310.04     1306.10     78.42 o 
  11   7  19     2346.90     2341.19     78.00 o 
  13   7  19       43.53        7.26     35.53 o 
  15   7  19     1924.93     2006.80     93.55 o 
  17   7  19      318.69      282.22     71.84 o 
 -26   8  19      353.77      339.98    112.84 o 
 -24   8  19      401.50      372.79    176.09 o 
 -22   8  19     1292.43     1299.54    360.43 o 
 -20   8  19     1705.36     1878.14    187.91 o 
 -18   8  19     1513.07     1380.84    803.71 o 
 -16   8  19     4832.37     4900.56    132.43 o 
 -14   8  19     2545.44     2902.73    109.14 o 
 -12   8  19       50.88       78.00     72.95 o 
 -10   8  19     1739.00     1898.64    135.82 o 
  -8   8  19     1939.16     2411.52    124.46 o 
  -6   8  19     3235.43     4034.52    186.12 o 
  -4   8  19     1529.20     1405.00    111.23 o 
  -2   8  19     1848.42     1892.68     80.93 o 
   0   8  19     4705.65     4969.61     55.31 o 
   2   8  19     2485.73     2491.11     54.13 o 
   4   8  19      281.85      230.83     37.17 o 
   6   8  19      293.90      228.19     50.13 o 
   8   8  19     1102.40     1246.20     55.93 o 
  10   8  19      376.30      377.28     51.85 o 
  12   8  19      898.15     1024.45     72.76 o 
  14   8  19     2137.73     2306.99    133.73 o 
  16   8  19      413.69      318.78     72.73 o 
 -23   9  19      455.95      435.32    137.45 o 
 -21   9  19      234.23      297.24     91.79 o 
 -19   9  19      539.79      542.28    158.06 o 
 -17   9  19       67.62       56.74     91.15 o 
 -15   9  19       20.58      -36.29     85.66 o 
 -13   9  19      218.88      293.61     73.52 o 
 -11   9  19        1.73       98.59     89.29 o 
  -9   9  19     2861.33     2934.59    145.39 o 
  -7   9  19     1918.99     2067.13    130.84 o 
  -5   9  19     1244.17     1646.22    162.64 o 
  -3   9  19     2427.08     2229.89    150.89 o 
  -1   9  19      154.31      156.69     38.53 o 
   1   9  19      827.28      929.58     48.97 o 
   3   9  19     1817.99     1722.95     58.52 o 
   5   9  19      114.60      132.29     39.09 o 
   7   9  19      819.73      923.08     58.71 o 
   9   9  19       66.03       54.91     45.29 o 
  11   9  19       57.72       49.28     42.23 o 
  13   9  19       79.17      107.74     58.39 o 
 -20  10  19       51.95        3.46     58.83 o 
 -18  10  19      100.16       86.89     74.84 o 
 -16  10  19      170.11      107.62     92.01 o 
 -14  10  19     1708.81     1987.23    112.93 o 
 -12  10  19       10.61       14.88     93.94 o 
 -10  10  19      141.24      157.31     90.27 o 
  -8  10  19       72.61      -14.02     70.98 o 
  -6  10  19     1625.62     1551.89    641.39 o 
  -4  10  19        4.14        4.54     67.71 o 
  -2  10  19      132.05      156.44     91.51 o 
   0  10  19      190.98      107.44     33.62 o 
   2  10  19        9.64       13.64     50.61 o 
   4  10  19      593.09      444.15    126.60 o 
   6  10  19      365.62      358.81     78.87 o 
   8  10  19      101.49      102.71     40.08 o 
  10  10  19      366.26      375.35     70.54 o 
 -15  11  19      360.95      338.43    111.54 o 
 -13  11  19      193.48      342.17     95.78 o 
 -11  11  19      287.67      410.03    115.76 o 
  -9  11  19      571.28      713.86    118.72 o 
  -7  11  19     1547.65     1890.99    156.95 o 
  -5  11  19       21.31      -43.97    110.15 o 
  -3  11  19      525.90      430.38    297.64 o 
  -1  11  19        2.84       26.54     83.49 o 
   1  11  19      591.48      502.55    326.94 o 
   3  11  19     1341.53     1344.17    410.86 o 
   5  11  19     1111.08     1031.96    199.78 o 
  -6  12  19      541.59      626.56    436.70 o 
  -4  12  19       80.51       20.36     84.74 o 
 -32   0  20       35.02       19.48     44.71 o 
 -30   0  20     4706.44     5075.41    127.06 o 
 -28   0  20        1.73       71.59     42.10 o 
 -26   0  20      275.18      235.45    100.32 o 
 -24   0  20     2689.19     2903.99    147.85 o 
 -22   0  20      849.80      867.17    109.52 o 
 -20   0  20     5118.57     5006.95    160.07 o 
 -18   0  20       21.27       74.28     44.40 o 
 -16   0  20     2039.96     1838.36     50.90 o 
 -14   0  20     1671.02     1553.13     52.70 o 
 -12   0  20    11816.22    11826.45    159.02 o 
 -10   0  20      976.02      888.54     93.95 o 
  -8   0  20     8228.42     8485.55    111.32 o 
  -6   0  20     9174.72     9036.91    243.51 o 
  -4   0  20     3513.50     3478.71    148.07 o 
  -2   0  20       25.69      129.33    110.63 o 
   0   0  20     2626.45     2991.57    187.58 o 
   2   0  20     8378.89     8445.35    255.99 o 
   4   0  20     1468.38     1529.37    138.23 o 
   6   0  20     1267.45     1219.80    137.38 o 
   8   0  20       29.84        7.57     79.81 o 
  10   0  20     3246.74     3213.46    177.50 o 
  12   0  20    23355.10    23208.14    455.13 o 
  14   0  20      300.12      278.09    129.52 o 
  16   0  20     4853.79     4662.46    215.81 o 
  18   0  20     1171.85      908.95    351.15 o 
  20   0  20     6647.72     6534.29    451.37 o 
  22   0  20     2223.30     1925.21    208.00 o 
 -31   1  20      423.28      249.62     68.61 o 
 -29   1  20      259.66      177.73     36.58 o 
 -27   1  20     1337.08     1293.40     67.34 o 
 -25   1  20     2126.59     2280.44    100.77 o 
 -23   1  20     3752.75     3656.99    107.28 o 
 -21   1  20      362.91      329.02     40.14 o 
 -19   1  20      528.37      558.00     42.16 o 
 -17   1  20     1628.40     1942.51     52.01 o 
 -15   1  20     4606.43     5021.59     91.02 o 
 -13   1  20       19.77       57.20     20.97 o 
 -11   1  20     9591.91     9737.38    113.68 o 
  -9   1  20      397.37      446.73     28.33 o 
  -7   1  20     3365.01     3601.25     52.96 o 
  -5   1  20     2783.44     3019.11    105.87 o 
  -3   1  20     6896.04     6658.84    128.03 o 
  -1   1  20      226.19      196.97     66.35 o 
   1   1  20      324.53      336.75     74.50 o 
   3   1  20        6.59        5.97     57.91 o 
   5   1  20       18.87       68.25     65.41 o 
   7   1  20     2763.74     2912.80    116.51 o 
   9   1  20     5063.22     5104.41    150.97 o 
  11   1  20      470.06      410.43     95.78 o 
  13   1  20      909.21     1068.00    118.48 o 
  15   1  20      754.17      715.46    103.95 o 
  17   1  20      335.79      323.59     94.36 o 
  19   1  20     4243.43     4065.15    161.51 o 
  21   1  20      477.36      539.18    116.27 o 
 -32   2  20      105.82       97.97     48.62 o 
 -30   2  20       10.80       -7.38     45.44 o 
 -28   2  20     1856.91     1918.29     80.19 o 
 -26   2  20      383.00      361.71     55.54 o 
 -24   2  20       18.69       35.58     48.75 o 
 -22   2  20      115.62       42.23     51.86 o 
 -20   2  20      340.71      319.72     38.34 o 
 -18   2  20       10.35        9.01     32.75 o 
 -16   2  20      446.09      396.64     34.92 o 
 -14   2  20      457.80      356.20     29.02 o 
 -12   2  20     1219.43     1339.74     28.45 o 
 -10   2  20       13.31       27.76     30.47 o 
  -8   2  20       88.85       30.60     21.64 o 
  -6   2  20     1908.97     1665.39     59.51 o 
  -4   2  20      893.96     1089.50     77.18 o 
  -2   2  20       21.66       33.57     52.16 o 
   0   2  20     3839.75     3700.06    110.31 o 
   2   2  20       50.82      123.64     65.72 o 
   4   2  20     2044.89     1767.29     98.28 o 
   6   2  20     2045.34     1750.24    110.98 o 
   8   2  20     3374.97     3320.39    133.19 o 
  10   2  20      128.41       93.34     76.18 o 
  12   2  20       60.22       49.26     73.70 o 
  14   2  20        9.21       46.31     79.11 o 
  16   2  20      195.56      235.36     88.33 o 
  18   2  20       17.32       24.08     78.86 o 
  20   2  20     2290.39     2137.89    153.08 o 
  22   2  20       91.97      108.65    103.22 o 
 -31   3  20     1394.52     1252.95     93.43 o 
 -29   3  20        9.34        0.81     31.48 o 
 -27   3  20      524.32      507.12     50.83 o 
 -25   3  20     2332.11     2364.43     80.79 o 
 -23   3  20     9262.08     9568.71    110.84 o 
 -21   3  20      805.63      724.81     45.11 o 
 -19   3  20    13984.80    13776.19    127.48 o 
 -17   3  20      518.61      399.39     39.70 o 
 -15   3  20     5215.17     5297.96     76.04 o 
 -13   3  20      326.69      225.48     33.61 o 
 -11   3  20     1262.31     1219.94     86.21 o 
  -9   3  20      113.41       84.28     17.56 o 
  -7   3  20     1529.32     1592.48     40.51 o 
  -5   3  20     1867.42     2067.55     66.93 o 
  -3   3  20     6183.80     6024.64    128.07 o 
  -1   3  20     1288.78     1377.61     92.11 o 
   1   3  20     8124.04     7891.84    152.51 o 
   3   3  20     1670.10     1595.41     97.37 o 
   5   3  20    12379.67    12986.09    181.54 o 
   7   3  20      712.73      961.14     99.26 o 
   9   3  20     2749.69     2879.78    144.63 o 
  11   3  20     5198.38     5257.53    151.12 o 
  13   3  20     1181.23     1354.78    106.18 o 
  15   3  20     1137.87     1025.29    162.32 o 
  17   3  20      867.96      825.50    115.95 o 
  19   3  20     2498.05     2151.35    144.74 o 
  21   3  20      156.83      132.87    102.57 o 
 -30   4  20      588.29      586.17     59.51 o 
 -28   4  20       65.68       73.54     50.70 o 
 -26   4  20     2077.99     2225.16     66.93 o 
 -24   4  20       44.49       19.59     33.08 o 
 -22   4  20     4644.10     4533.48     80.76 o 
 -20   4  20     1374.31     1605.11     63.95 o 
 -18   4  20      950.84      988.28     52.72 o 
 -16   4  20       17.86        5.54     38.04 o 
 -14   4  20       12.72       36.74     33.68 o 
 -12   4  20     4187.89     4217.76     76.56 o 
 -10   4  20       58.75       23.22     45.81 o 
  -8   4  20      854.28      680.73     57.65 o 
  -6   4  20     8607.77     9202.96    104.10 o 
  -4   4  20      186.37      127.62     43.33 o 
  -2   4  20     6516.97     6793.96    128.71 o 
   0   4  20       36.27      -36.96     55.67 o 
   2   4  20      217.44      219.13     60.52 o 
   4   4  20     1022.00     1083.09     90.25 o 
   6   4  20       56.28      125.59     70.02 o 
   8   4  20     1180.79     1186.50     91.50 o 
  10   4  20     1152.72     1475.81     97.62 o 
  12   4  20     2238.18     2160.17    137.02 o 
  14   4  20      249.61      330.38     94.41 o 
  16   4  20     1021.27      969.99    119.50 o 
  18   4  20     1362.84     1578.63    131.66 o 
  20   4  20      533.86      575.97    110.39 o 
 -29   5  20      407.65      364.18     49.83 o 
 -27   5  20      237.11      236.41     58.86 o 
 -25   5  20      659.52      824.54     49.00 o 
 -23   5  20      265.03      268.14     37.12 o 
 -21   5  20     5211.70     5159.68     74.87 o 
 -19   5  20     1228.89     1253.73     44.13 o 
 -17   5  20     3868.79     3920.15     93.21 o 
 -15   5  20       90.79       79.92     25.67 o 
 -13   5  20     1576.22     1648.99     45.81 o 
 -11   5  20     3802.88     3780.45    140.65 o 
  -9   5  20      194.03      357.63     57.67 o 
  -7   5  20      781.03     1171.88     72.70 o 
  -5   5  20      586.09      801.85     21.33 o 
  -3   5  20     1244.88     1193.35     39.76 o 
  -1   5  20     2756.75     2748.47     93.35 o 
   1   5  20      387.67      331.88     58.76 o 
   3   5  20       75.58       15.72     48.26 o 
   5   5  20     1106.64     1349.11     93.01 o 
   7   5  20     1514.22     1422.14     88.41 o 
   9   5  20      372.86      329.58     79.29 o 
  11   5  20      486.53      572.51     82.82 o 
  13   5  20      105.87       80.51     73.64 o 
  15   5  20     1635.43     1650.94    130.91 o 
  17   5  20       89.19      122.45     81.47 o 
  19   5  20      794.29      665.99    108.25 o 
 -28   6  20        0.36       34.74    103.27 o 
 -26   6  20     1492.67     1476.04    102.04 o 
 -24   6  20      319.85      407.60     76.11 o 
 -22   6  20       14.10        2.30     21.26 o 
 -20   6  20     6174.63     5847.44    163.84 o 
 -18   6  20       46.40       30.90     21.28 o 
 -16   6  20      531.23      446.01     48.33 o 
 -14   6  20      506.87      635.26     37.91 o 
 -12   6  20     2292.46     2279.42     65.43 o 
 -10   6  20       81.03      139.07     21.92 o 
  -8   6  20     9026.68     9577.59    299.72 o 
  -6   6  20       35.20       57.85     25.98 o 
  -4   6  20      253.23      258.24     17.96 o 
  -2   6  20     6364.55     6426.47     64.70 o 
   0   6  20      950.11     1043.34     46.18 o 
   2   6  20       97.87       64.68     31.85 o 
   4   6  20      341.72      319.86     47.86 o 
   6   6  20      948.17     1018.94     71.13 o 
   8   6  20     2879.72     3152.42    103.49 o 
  10   6  20       20.87       44.93     42.76 o 
  12   6  20     3868.35     4355.05    116.28 o 
  14   6  20      120.66      154.87     56.07 o 
  16   6  20     1795.92     1962.92     91.96 o 
  18   6  20       21.89      103.05     64.59 o 
 -27   7  20      590.12      543.13    108.97 o 
 -25   7  20      463.48      421.13    124.14 o 
 -23   7  20     2095.25     2356.14    114.73 o 
 -21   7  20     1506.75     1435.96    105.04 o 
 -19   7  20      237.50      101.72     91.62 o 
 -17   7  20       18.94       82.78    108.82 o 
 -15   7  20     3312.50     3615.05    114.08 o 
 -13   7  20     3084.44     3334.21    133.54 o 
 -11   7  20     2762.73     2693.20    123.77 o 
  -9   7  20     3572.31     3916.96    136.06 o 
  -7   7  20      176.48      135.41     56.43 o 
  -5   7  20      902.11      941.15     60.43 o 
  -3   7  20      592.17      656.31     56.09 o 
  -1   7  20     3385.84     3765.37     54.34 o 
   1   7  20     1621.05     1621.12     54.58 o 
   3   7  20       23.87       57.40     36.90 o 
   5   7  20     4047.26     4143.70     80.55 o 
   7   7  20     2540.96     2970.89     73.91 o 
   9   7  20     2372.51     2764.58     85.98 o 
  11   7  20     2004.40     1979.75    129.79 o 
  13   7  20      284.04      366.98     59.74 o 
  15   7  20       87.58      140.70     57.34 o 
  17   7  20      393.01      384.89     81.35 o 
 -24   8  20      315.84      246.25    126.11 o 
 -22   8  20      137.96      147.89     81.52 o 
 -20   8  20      180.15      176.33     74.63 o 
 -18   8  20        2.12        9.30     95.80 o 
 -16   8  20       50.03       88.47     77.77 o 
 -14   8  20       66.80      -18.85     56.99 o 
 -12   8  20       46.83      111.66     76.92 o 
 -10   8  20       81.48      101.48     74.72 o 
  -8   8  20      115.35       70.06     72.76 o 
  -6   8  20      490.90      611.49    132.56 o 
  -4   8  20      114.80      119.72     53.43 o 
  -2   8  20       11.92        4.10     13.39 o 
   0   8  20       65.43       49.58     28.33 o 
   2   8  20       30.69       27.05     23.91 o 
   4   8  20        6.34       15.45     28.02 o 
   6   8  20      806.72      751.56     72.66 o 
   8   8  20       17.58      -20.82     54.64 o 
  10   8  20      362.09      364.64     64.65 o 
  12   8  20       33.63       12.87     48.17 o 
  14   8  20        0.62       10.48     42.42 o 
 -21   9  20        5.78       12.45     60.64 o 
 -19   9  20     1038.27      979.38    228.82 o 
 -17   9  20      548.18      598.67    183.36 o 
 -15   9  20     1234.19     1447.38    142.32 o 
 -13   9  20     2395.38     2897.77    160.71 o 
 -11   9  20      660.89      859.21    112.55 o 
  -9   9  20     3415.66     3890.91    183.29 o 
  -7   9  20      406.93      445.79     99.91 o 
  -5   9  20      308.18      327.14    129.34 o 
  -3   9  20     1281.94     1298.02    122.53 o 
  -1   9  20     3243.82     3311.38    111.82 o 
   1   9  20     1259.03     1189.81     60.44 o 
   3   9  20     1807.02     1638.41    112.67 o 
   5   9  20     3405.70     3557.52    123.71 o 
   7   9  20       38.02       13.43     37.35 o 
   9   9  20      803.92      735.13     62.60 o 
  11   9  20     1061.72     1169.57    105.52 o 
 -18  10  20        3.56      -59.68     71.60 o 
 -16  10  20     1994.82     2200.08    131.78 o 
 -14  10  20       50.79       85.29    126.49 o 
 -12  10  20      418.10      347.83    111.37 o 
 -10  10  20      268.53      379.32    102.30 o 
  -8  10  20       63.86      112.46     89.24 o 
  -6  10  20      959.63     1184.70    125.77 o 
  -4  10  20        9.15       36.72     87.26 o 
  -2  10  20     2427.03     2573.27    155.09 o 
   0  10  20       35.01       88.34     91.37 o 
   2  10  20     1543.80     1401.54     60.34 o 
   4  10  20       42.88      111.55     42.22 o 
   6  10  20      646.30      515.74     84.59 o 
   8  10  20      670.27      768.03    211.28 o 
 -13  11  20      458.72      422.43    118.17 o 
 -11  11  20        2.50      -66.89     98.36 o 
  -9  11  20        1.87       94.87    180.44 o 
  -7  11  20       74.79       22.24     81.85 o 
  -5  11  20       10.27       46.41    117.02 o 
  -3  11  20       11.04      -41.02    175.32 o 
  -1  11  20      913.22      616.02    430.66 o 
   1  11  20      179.77      118.37    101.96 o 
   3  11  20       18.66       71.10     89.42 o 
 -31   1  21        1.71      -31.62     40.92 o 
 -29   1  21     2335.42     2150.94     69.67 o 
 -27   1  21        1.76       51.82     48.57 o 
 -25   1  21     2216.71     2286.06     86.97 o 
 -23   1  21     2616.68     2661.28     80.79 o 
 -21   1  21        9.25      -11.00     28.04 o 
 -19   1  21     4059.51     4294.73    104.54 o 
 -17   1  21      235.53      140.98     23.34 o 
 -15   1  21     4090.38     4452.39     53.90 o 
 -13   1  21      442.06      387.83     25.85 o 
 -11   1  21    16748.52    17379.84    195.46 o 
  -9   1  21      690.20      659.75     45.99 o 
  -7   1  21      843.56      666.83     32.66 o 
  -5   1  21     3267.40     3079.71    121.82 o 
  -3   1  21    16749.38    17968.07    237.34 o 
  -1   1  21     8734.81     9205.16    179.70 o 
   1   1  21      315.91      308.59     89.06 o 
   3   1  21     5064.48     4933.71    136.86 o 
   5   1  21     5835.92     6400.20    141.78 o 
   7   1  21       36.76       86.07     76.46 o 
   9   1  21      301.11      369.25     86.69 o 
  11   1  21      100.85      189.14     99.79 o 
  13   1  21     5922.49     5471.12    171.08 o 
  15   1  21       80.46      127.32     91.44 o 
  17   1  21     3864.86     3771.69    164.72 o 
  19   1  21      119.44       96.86     92.05 o 
  21   1  21      381.38      459.15    116.07 o 
 -30   2  21      972.95      889.75    126.27 o 
 -28   2  21      705.46      635.58    133.36 o 
 -26   2  21     4851.82     4775.74    125.29 o 
 -24   2  21       33.71       63.42     57.78 o 
 -22   2  21     6515.89     6764.33     96.71 o 
 -20   2  21       46.70       45.47     34.59 o 
 -18   2  21    11419.71    11418.99    124.62 o 
 -16   2  21      332.73      344.80     35.33 o 
 -14   2  21     2010.60     1860.23     46.19 o 
 -12   2  21      432.73      468.43     30.45 o 
 -10   2  21     1400.51     1234.76     79.79 o 
  -8   2  21      553.03      845.06     28.99 o 
  -6   2  21        1.32       28.99     30.59 o 
  -4   2  21      938.81     1013.22     88.86 o 
  -2   2  21     1738.32     1822.86     90.95 o 
   0   2  21      150.89      128.06     62.96 o 
   2   2  21    11563.20    12275.41    187.70 o 
   4   2  21     1354.05     1518.07     95.55 o 
   6   2  21     3254.02     3361.84    146.35 o 
   8   2  21      334.11      456.49     93.12 o 
  10   2  21     5594.13     5640.47    148.86 o 
  12   2  21      501.77      442.08     91.72 o 
  14   2  21      482.48      582.95    122.79 o 
  16   2  21       62.34       80.41     80.47 o 
  18   2  21      429.01      461.40    114.17 o 
  20   2  21      646.80      484.30    123.83 o 
 -31   3  21       34.82       23.12     40.30 o 
 -29   3  21       67.28       82.76     51.38 o 
 -27   3  21      323.28      255.88     58.40 o 
 -25   3  21     3219.18     3274.70    102.09 o 
 -23   3  21      338.89      373.40     43.10 o 
 -21   3  21      137.92       91.18     34.38 o 
 -19   3  21     1235.57     1275.95     58.93 o 
 -17   3  21     1366.27     1380.40     51.21 o 
 -15   3  21      252.32      330.20     37.10 o 
 -13   3  21     1997.29     2254.40     72.40 o 
 -11   3  21     2686.51     3064.87     94.77 o 
  -9   3  21       55.03       19.68     42.82 o 
  -7   3  21     2139.00     2102.45     36.31 o 
  -5   3  21     1650.27     1566.15     62.69 o 
  -3   3  21     1046.37      879.50     81.66 o 
  -1   3  21      908.63     1105.79    104.08 o 
   1   3  21      136.17      101.36     87.99 o 
   3   3  21      311.49      430.00     83.38 o 
   5   3  21       45.82       23.73     63.10 o 
   7   3  21      791.42      790.67     86.60 o 
   9   3  21        9.79       46.85     64.61 o 
  11   3  21      614.53      679.77     94.62 o 
  13   3  21        3.70      -14.29     71.01 o 
  15   3  21       74.86      178.41    104.03 o 
  17   3  21       11.71       29.53     74.96 o 
  19   3  21       42.35       28.54     97.85 o 
 -30   4  21     2143.27     2255.89    100.29 o 
 -28   4  21      528.38      458.47     60.64 o 
 -26   4  21      393.97      353.20     62.78 o 
 -24   4  21      631.44      680.05     57.75 o 
 -22   4  21     1233.47     1223.62     56.33 o 
 -20   4  21      576.75      631.66     49.77 o 
 -18   4  21     5294.71     5221.03     77.83 o 
 -16   4  21      317.92      335.95     36.46 o 
 -14   4  21     4442.39     4620.29     77.35 o 
 -12   4  21      594.97      580.59     54.35 o 
 -10   4  21      136.23      123.77     44.40 o 
  -8   4  21      437.78      521.60     37.05 o 
  -6   4  21     3192.82     3249.97    141.24 o 
  -4   4  21      974.85      893.33     62.97 o 
  -2   4  21      413.51      537.53     73.87 o 
   0   4  21        5.75      -40.75     49.19 o 
   2   4  21     2620.63     2708.36    100.94 o 
   4   4  21      385.54      462.89     72.72 o 
   6   4  21     2632.03     2533.49    118.40 o 
   8   4  21     2439.12     2286.45    107.81 o 
  10   4  21       69.84       55.53     66.41 o 
  12   4  21      136.15       81.08     80.18 o 
  14   4  21      252.24      382.94     94.14 o 
  16   4  21     1581.84     1414.29    150.14 o 
  18   4  21      890.52      854.94    126.11 o 
 -29   5  21      599.84      655.34    141.31 o 
 -27   5  21        4.75       79.65     43.42 o 
 -25   5  21     4651.89     4741.38    124.91 o 
 -23   5  21     3472.02     3286.15     72.63 o 
 -21   5  21     4152.85     3970.58     76.90 o 
 -19   5  21       69.84       81.55     32.44 o 
 -17   5  21      309.24      287.28     51.05 o 
 -15   5  21      240.46      209.37     40.67 o 
 -13   5  21     1285.66     1477.29     50.36 o 
 -11   5  21    16602.13    16703.84    262.67 o 
  -9   5  21     1148.98     1248.94     96.83 o 
  -7   5  21     6348.10     7016.29    153.28 o 
  -5   5  21      133.93      144.61     20.80 o 
  -3   5  21     3995.77     3990.81     54.83 o 
  -1   5  21     6103.89     6514.83    141.81 o 
   1   5  21     2160.30     2418.80    100.04 o 
   3   5  21     2042.15     2378.15     90.69 o 
   5   5  21       46.77      171.48     74.79 o 
   7   5  21      165.35      320.82     83.40 o 
   9   5  21     2968.05     3194.58    113.30 o 
  11   5  21      750.47      793.64     95.70 o 
  13   5  21     7550.61     7778.68    165.77 o 
  15   5  21      171.86      159.82     84.80 o 
  17   5  21      924.28     1110.63    147.70 o 
 -26   6  21      147.36      192.84     73.90 o 
 -24   6  21      804.43     1004.19     97.43 o 
 -22   6  21      934.06     1134.35    112.98 o 
 -20   6  21      787.41      701.51     52.85 o 
 -18   6  21       57.00       55.98     20.58 o 
 -16   6  21      571.21      744.93     60.45 o 
 -14   6  21       55.08       -3.00     26.98 o 
 -12   6  21      558.70      580.42     37.05 o 
 -10   6  21      261.74      286.12     56.55 o 
  -8   6  21     2043.06     1861.56     89.51 o 
  -6   6  21       21.17        9.27     28.82 o 
  -4   6  21     1311.08     1585.94     38.42 o 
  -2   6  21     4289.39     4543.93     65.50 o 
   0   6  21     2281.21     2497.41     65.27 o 
   2   6  21      636.63      549.89     56.48 o 
   4   6  21      329.92      306.35     48.38 o 
   6   6  21     4167.62     4102.55     82.36 o 
   8   6  21      238.41      275.45     54.33 o 
  10   6  21      950.76     1126.40     71.02 o 
  12   6  21      234.52      129.27     57.84 o 
  14   6  21      764.89      822.12     77.04 o 
  16   6  21       81.21       -0.18     54.23 o 
 -25   7  21      422.50      505.37     89.28 o 
 -23   7  21        1.95      -59.94    100.45 o 
 -21   7  21      429.31      343.87     76.52 o 
 -19   7  21      829.70      828.77    111.62 o 
 -17   7  21       11.19      -56.74    154.39 o 
 -15   7  21     1204.71     1266.66     96.06 o 
 -13   7  21     1739.77     1919.96    136.28 o 
 -11   7  21      229.17      212.28     78.28 o 
  -9   7  21       41.68       38.52     15.17 o 
  -7   7  21       59.42      121.57     36.75 o 
  -5   7  21      556.08      664.12     67.30 o 
  -3   7  21      365.54      379.96     25.03 o 
  -1   7  21       30.89       59.01     27.77 o 
   1   7  21     1234.32     1132.34     61.61 o 
   3   7  21       64.07       27.46     33.99 o 
   5   7  21      534.33      584.10     49.17 o 
   7   7  21       59.33       49.52     46.16 o 
   9   7  21      444.61      483.81     76.10 o 
  11   7  21      712.44      512.77    101.27 o 
  13   7  21     2316.85     2265.63     88.86 o 
  15   7  21      549.11      537.00     75.12 o 
 -24   8  21       11.59       -1.99     55.09 o 
 -22   8  21     1162.55     1170.49    329.45 o 
 -20   8  21      675.05      677.44     96.52 o 
 -18   8  21     1194.21     1228.20    353.56 o 
 -16   8  21      586.11       53.02    163.70 o 
 -14   8  21     1054.52     1279.92     92.82 o 
 -12   8  21     5118.40     6038.35    212.17 o 
 -10   8  21     1915.28     2071.42    124.17 o 
  -8   8  21     1991.92     2235.38    128.12 o 
  -6   8  21        0.28       12.33     64.54 o 
  -4   8  21      589.06      832.76    113.31 o 
  -2   8  21      901.32      845.05     60.25 o 
   0   8  21     4453.60     4411.46     76.02 o 
   2   8  21     1076.44     1030.95     44.90 o 
   4   8  21      834.42      803.96     58.94 o 
   6   8  21      563.04      505.43     46.04 o 
   8   8  21       17.33        7.97     35.21 o 
  10   8  21     2014.75     2247.77    156.22 o 
  12   8  21      237.94      225.18     62.02 o 
 -21   9  21      331.35      259.50    119.05 o 
 -19   9  21      274.79      319.73    114.27 o 
 -17   9  21      211.06      389.10     91.40 o 
 -15   9  21       62.24       61.21     80.15 o 
 -11   9  21      544.06      485.14    103.09 o 
  -9   9  21      749.98      859.39    157.20 o 
  -7   9  21      564.24      743.72    120.39 o 
  -5   9  21     2107.19     2128.20    180.57 o 
  -3   9  21     1022.84     1298.62    124.32 o 
  -1   9  21     1024.12     1234.21    109.38 o 
   1   9  21      212.71      141.82     36.74 o 
   3   9  21       84.87       58.14     27.89 o 
   5   9  21     1237.56     1382.44     57.49 o 
   7   9  21     1016.08      941.87     57.56 o 
   9   9  21        6.94       42.89     36.94 o 
  11   9  21       27.32       24.50     39.56 o 
 -16  10  21      324.01      291.10     87.53 o 
 -14  10  21       93.85       41.85     96.73 o 
 -12  10  21      302.02      639.92    226.95 o 
 -10  10  21      340.44      550.63    221.37 o 
  -8  10  21      106.65       65.27     82.20 o 
  -6  10  21       94.77      135.89     94.05 o 
  -4  10  21      461.02      475.35    113.20 o 
  -2  10  21        3.57        7.25     85.01 o 
   0  10  21        0.51      -24.55     73.31 o 
   2  10  21      494.24      578.46    103.69 o 
   4  10  21      174.36       66.03     41.06 o 
   6  10  21      718.39      747.54     65.05 o 
 -11  11  21     3272.74     3526.72    221.42 o 
  -9  11  21      876.19     1067.82    263.23 o 
  -7  11  21        6.92      -25.54     81.60 o 
  -5  11  21       16.78      -69.54    126.97 o 
  -3  11  21       17.35       77.05     92.25 o 
  -1  11  21     2725.81     3025.80    177.08 o 
   1  11  21        4.82       73.75     97.04 o 
 -30   0  22      475.85      244.56    273.46 o 
 -28   0  22     2568.19     2049.76   1075.90 o 
 -26   0  22      545.15      453.57     89.39 o 
 -24   0  22     6713.44     6718.20    312.72 o 
 -22   0  22      130.75      100.13     65.21 o 
 -20   0  22      311.07      169.79     88.45 o 
 -18   0  22     2770.81     3097.65    120.06 o 
 -16   0  22     4222.13     4356.58    115.99 o 
 -14   0  22     3759.81     3512.58    195.40 o 
 -12   0  22       59.35       29.81     65.11 o 
 -10   0  22    30244.32    31268.52    361.40 o 
  -8   0  22     4576.80     4589.39     90.04 o 
  -6   0  22    10480.87    11505.07    265.69 o 
  -4   0  22       25.97       97.18    101.07 o 
  -2   0  22     1381.17     1134.67    144.80 o 
   0   0  22      496.27      554.93    131.75 o 
   2   0  22     1900.19     1752.45    139.17 o 
   4   0  22     1056.34      716.07    121.70 o 
   6   0  22     7507.11     6821.73    308.58 o 
   8   0  22       96.21      117.23    105.30 o 
  10   0  22     2384.14     2619.29    216.98 o 
  12   0  22     2330.13     2465.43    215.19 o 
  14   0  22      530.02      590.17    144.58 o 
  16   0  22     1050.04     1259.29    250.68 o 
  18   0  22     5679.43     5379.41    305.22 o 
  20   0  22     1995.22     1967.05    211.96 o 
 -31   1  22      711.29      298.89    165.27 o 
 -29   1  22      145.49      117.50     64.03 o 
 -27   1  22     1058.48      937.84    183.94 o 
 -25   1  22      635.73      583.80     63.54 o 
 -23   1  22       13.06       28.40     41.95 o 
 -21   1  22     1041.29     1186.92     48.01 o 
 -19   1  22      252.56      288.72     35.68 o 
 -17   1  22     5275.54     5296.45     57.84 o 
 -15   1  22      812.14      780.18     34.24 o 
 -13   1  22       54.08       74.54     26.65 o 
 -11   1  22     1125.76     1332.40     73.71 o 
  -9   1  22      461.95      466.12     31.95 o 
  -7   1  22     5660.47     5861.15     77.83 o 
  -5   1  22     3441.92     3425.58    111.36 o 
  -3   1  22      637.33      756.99     93.39 o 
  -1   1  22      534.53      427.41     74.25 o 
   1   1  22     1358.88     1318.01     91.01 o 
   3   1  22     1841.73     1615.59    107.72 o 
   5   1  22      233.64      209.61     93.77 o 
   7   1  22     3423.01     3899.38    130.38 o 
   9   1  22      748.49      789.19     97.42 o 
  11   1  22     1668.49     1623.90    124.02 o 
  13   1  22     1400.40     1474.67    144.73 o 
  15   1  22      373.64      260.19     94.43 o 
  17   1  22       48.57       91.74     87.57 o 
  19   1  22        1.13       15.56     83.01 o 
 -30   2  22      154.87      134.76     67.82 o 
 -28   2  22      183.45      105.07     55.18 o 
 -26   2  22        0.90       27.77     44.98 o 
 -24   2  22        8.83       -5.67     33.98 o 
 -22   2  22     1107.50     1031.80     63.24 o 
 -20   2  22     1653.27     1653.67     98.45 o 
 -18   2  22     4013.06     3952.70     84.02 o 
 -16   2  22      771.00      799.31     45.83 o 
 -14   2  22      305.10      280.26     35.98 o 
 -12   2  22       62.29       66.07     16.79 o 
 -10   2  22     1136.84     1213.51     32.16 o 
  -8   2  22      268.34      388.14     25.95 o 
  -6   2  22       32.20       49.82     35.82 o 
  -4   2  22     2049.90     2262.97     96.97 o 
  -2   2  22      273.10      348.78     92.49 o 
   0   2  22     1321.37     1334.97     94.78 o 
   2   2  22      691.57      754.82     94.29 o 
   4   2  22     9476.25    10136.85    184.16 o 
   6   2  22      262.53      295.49     78.74 o 
   8   2  22       92.83      123.30     74.54 o 
  10   2  22     4749.09     4826.87    160.77 o 
  12   2  22      739.72      748.64    107.63 o 
  14   2  22        4.70       95.40     98.79 o 
  16   2  22      276.07      107.37     86.12 o 
  18   2  22     1598.52     1787.98    149.32 o 
  20   2  22      147.76      153.34    100.55 o 
 -29   3  22     1013.14     1058.85     76.18 o 
 -27   3  22      546.73      600.67     89.79 o 
 -25   3  22      837.55      890.30     81.70 o 
 -23   3  22     2225.44     2398.02     76.89 o 
 -21   3  22     3781.95     3731.60     90.92 o 
 -19   3  22      234.41      200.01     35.54 o 
 -17   3  22     7753.41     7712.20     90.30 o 
 -15   3  22      447.62      480.84     41.68 o 
 -13   3  22     9032.42     9162.08    131.25 o 
 -11   3  22     1382.56     1463.87    100.49 o 
  -9   3  22     1969.37     2041.22     43.37 o 
  -7   3  22      431.75      483.88     25.58 o 
  -5   3  22        9.59      -17.43     34.58 o 
  -3   3  22     2636.51     3281.43     97.14 o 
  -1   3  22     2619.27     2609.36    102.32 o 
   1   3  22      437.11      468.77     94.15 o 
   3   3  22    15266.73    15184.48    213.95 o 
   5   3  22      180.63      144.44     69.53 o 
   7   3  22     3955.96     4231.58    138.39 o 
   9   3  22      334.10      348.62     93.19 o 
  11   3  22     7159.20     7402.55    174.91 o 
  13   3  22      502.88      540.85    100.90 o 
  15   3  22       64.01       75.56     99.41 o 
  17   3  22     1913.61     1926.69    166.09 o 
  19   3  22       71.71       -4.92     85.51 o 
 -28   4  22      110.56       35.94     46.08 o 
 -26   4  22      335.23      246.69     50.72 o 
 -24   4  22     1228.29     1307.45     54.52 o 
 -22   4  22       40.15       23.92     33.89 o 
 -20   4  22     1331.89     1576.85     55.30 o 
 -18   4  22     2808.07     2742.71     67.60 o 
 -16   4  22      310.73      292.73     42.82 o 
 -14   4  22       98.05       39.94     28.12 o 
 -12   4  22      212.85      235.03     49.80 o 
 -10   4  22     5074.26     5687.21    105.51 o 
  -8   4  22       70.10       40.19     12.54 o 
  -6   4  22     3633.92     3946.35     80.27 o 
  -4   4  22        6.09       -4.55     32.60 o 
  -2   4  22      597.47      499.26     72.33 o 
   0   4  22       68.03      136.50     56.86 o 
   2   4  22      213.69      220.58     67.17 o 
   4   4  22     1705.63     1755.75     98.64 o 
   6   4  22     1971.02     2034.47    134.16 o 
   8   4  22      585.62      769.95     89.31 o 
  10   4  22      329.79      329.21     80.77 o 
  12   4  22      308.23      270.05     94.50 o 
  14   4  22     1442.87     1791.43    150.53 o 
  16   4  22       68.18       48.93     87.99 o 
  18   4  22     1046.96     1150.92    124.43 o 
 -27   5  22      452.50      402.90    126.93 o 
 -25   5  22       98.19       59.80     34.17 o 
 -23   5  22      637.07      504.31     83.10 o 
 -21   5  22     3056.13     2950.26     76.84 o 
 -19   5  22      296.24      285.98     37.95 o 
 -17   5  22        8.17       19.59     29.24 o 
 -15   5  22       37.06       74.13     37.27 o 
 -13   5  22     1058.17      945.17     42.86 o 
 -11   5  22      357.28      322.03     61.83 o 
  -9   5  22      516.93      622.03     64.66 o 
  -7   5  22     3316.97     2988.03    192.22 o 
  -5   5  22      394.88      317.49     32.58 o 
  -3   5  22      108.73      156.10     23.95 o 
  -1   5  22     1848.77     1931.79     88.54 o 
   1   5  22      470.82      516.98     78.23 o 
   3   5  22     2313.39     2452.66    104.76 o 
   5   5  22     2632.24     2821.90    115.25 o 
   7   5  22      674.38      645.06     82.41 o 
   9   5  22      466.66      590.43     95.47 o 
  11   5  22      625.10      549.17     87.85 o 
  13   5  22       34.12       81.38     98.48 o 
  15   5  22       58.08      112.09     80.70 o 
  17   5  22      126.66      189.24    103.56 o 
 -26   6  22      119.48       45.75     65.48 o 
 -24   6  22     1442.03     1758.31    108.03 o 
 -22   6  22     4196.90     4194.45    128.94 o 
 -20   6  22     1816.75     1851.21    202.79 o 
 -18   6  22       92.26       71.15     31.62 o 
 -16   6  22      614.67      521.42     51.38 o 
 -14   6  22     2603.05     2574.33    108.77 o 
 -12   6  22      370.72      323.81     41.25 o 
 -10   6  22      923.95      739.49     52.63 o 
  -8   6  22       17.78        8.93     50.13 o 
  -6   6  22     2890.20     2833.31    110.33 o 
  -4   6  22     3079.56     3057.86     63.27 o 
  -2   6  22     1273.95     1419.55     36.76 o 
   0   6  22      169.57      260.89     33.61 o 
   2   6  22      112.04      112.41     39.64 o 
   4   6  22     1095.49     1181.47     57.17 o 
   6   6  22     1219.11     1314.61     71.04 o 
   8   6  22      313.51      321.71     59.85 o 
  10   6  22     1745.12     2076.49     82.82 o 
  12   6  22      431.87      431.89     68.30 o 
  14   6  22      969.25      885.78     78.05 o 
  16   6  22       25.44      -17.01     54.18 o 
 -25   7  22       69.52       21.21    115.71 o 
 -23   7  22      426.92      487.73     85.35 o 
 -21   7  22     1564.92     1498.58    186.97 o 
 -19   7  22      488.16      491.54     77.99 o 
 -17   7  22      236.33      293.91    192.53 o 
 -15   7  22      745.00      780.86     81.40 o 
 -13   7  22      701.49      796.21    111.62 o 
 -11   7  22      625.76      933.56    101.24 o 
  -9   7  22      161.23       90.43     18.87 o 
  -7   7  22     3316.10     3723.86    245.95 o 
  -5   7  22      223.17      294.49     61.40 o 
  -3   7  22     1140.07     1192.87     58.55 o 
  -1   7  22      144.02      106.49     23.51 o 
   1   7  22     5110.10     5154.42     78.16 o 
   3   7  22     1008.61     1206.42     48.82 o 
   5   7  22      292.09      300.31     41.68 o 
   7   7  22      757.37      645.19     83.93 o 
   9   7  22      101.76      134.43     46.44 o 
  11   7  22     1467.80     1326.64     73.60 o 
  13   7  22      839.45      566.69    101.23 o 
 -22   8  22      180.85       49.47     83.35 o 
 -20   8  22       17.05       17.46     57.36 o 
 -18   8  22        9.66       41.09     60.72 o 
 -16   8  22       60.27       -1.86    131.14 o 
 -14   8  22       18.10      -63.25    163.70 o 
 -12   8  22      225.86      413.30     96.72 o 
 -10   8  22     1390.63     1427.49    470.22 o 
  -8   8  22        6.18       37.20     98.59 o 
  -6   8  22      206.46      116.72     87.43 o 
  -4   8  22        4.22      -12.84     61.72 o 
  -2   8  22     1785.91     1584.70     84.31 o 
   0   8  22     2370.44     2415.97     52.28 o 
   2   8  22     1214.64      940.22     53.80 o 
   4   8  22      406.28      486.17     63.22 o 
   6   8  22        8.55       -1.60     31.79 o 
   8   8  22      224.80      189.53     47.95 o 
  10   8  22      512.73      534.25     75.00 o 
  12   8  22        0.02      -23.08     54.82 o 
 -19   9  22      113.68       72.12    100.45 o 
 -17   9  22     1510.18     1683.57    123.82 o 
 -15   9  22       83.54       38.23     64.77 o 
 -13   9  22     1113.34     1408.29    265.10 o 
  -9   9  22      109.25      146.60     90.16 o 
  -7   9  22     1580.80     1970.48    189.30 o 
  -5   9  22       24.96       39.17    134.83 o 
  -3   9  22     1990.48     2194.98    160.93 o 
  -1   9  22      669.05      562.05     98.29 o 
   1   9  22     2363.88     2560.44    162.38 o 
   3   9  22     2003.79     1912.62     70.19 o 
   5   9  22      154.86       97.79     38.03 o 
   7   9  22      463.77      367.10     69.79 o 
   9   9  22      483.05      398.67     54.17 o 
 -14  10  22      378.44      425.66    112.45 o 
 -12  10  22       28.31      142.30    195.32 o 
 -10  10  22       76.07      160.91    198.11 o 
  -8  10  22        6.07      -44.63     85.79 o 
  -6  10  22     1476.10     1539.88    138.45 o 
  -4  10  22      800.44     1031.76    174.89 o 
  -2  10  22     1137.42     1349.98    140.12 o 
   0  10  22     1517.66     1112.47    391.13 o 
   2  10  22      341.52      345.78    108.03 o 
   4  10  22      652.97      769.34    127.03 o 
 -29   1  23     1695.37     1987.21    114.76 o 
 -27   1  23     1278.40     1328.83    104.33 o 
 -25   1  23       16.66       56.16     50.51 o 
 -23   1  23     1586.16     1637.92     73.60 o 
 -21   1  23       98.61       43.89     32.00 o 
 -19   1  23     7824.33     7791.05    101.21 o 
 -17   1  23     4519.79     4609.71     63.91 o 
 -15   1  23      628.73      738.09     44.10 o 
 -13   1  23     6483.47     6692.44    132.52 o 
 -11   1  23      598.80      654.37     32.89 o 
  -9   1  23    10962.22    11279.14    128.77 o 
  -7   1  23       86.59       83.09     26.31 o 
  -5   1  23    16976.80    16930.65    199.93 o 
  -3   1  23      517.61      614.97     76.95 o 
  -1   1  23     1162.91     1234.53     92.42 o 
   1   1  23     1380.60     1635.59    103.84 o 
   3   1  23      448.81      519.55     92.43 o 
   5   1  23      203.86      206.14     91.72 o 
   7   1  23     1179.47     1297.04    104.48 o 
   9   1  23     1269.27     1416.93    110.30 o 
  11   1  23     3702.97     3442.29    137.98 o 
  13   1  23       80.35      115.49    102.28 o 
  15   1  23     1001.74      955.74    128.52 o 
  17   1  23      157.83      242.78    101.73 o 
  19   1  23      593.04      431.89    117.47 o 
 -30   2  23     1238.85     1001.44    189.44 o 
 -28   2  23      363.29      252.98     69.81 o 
 -26   2  23     1460.92     1411.65     83.23 o 
 -24   2  23     1023.38      917.32    186.75 o 
 -22   2  23      219.96      143.93     41.97 o 
 -20   2  23     2445.90     2685.03     63.70 o 
 -18   2  23       84.96       51.04     36.10 o 
 -16   2  23     5673.31     6181.13    103.31 o 
 -14   2  23      135.32      144.15     24.59 o 
 -12   2  23     4429.86     4324.97     94.48 o 
 -10   2  23     2524.06     2570.59     64.59 o 
  -8   2  23      340.76      241.61     30.40 o 
  -6   2  23      796.58     1075.66     55.87 o 
  -4   2  23     1240.31     1430.27     90.41 o 
  -2   2  23     2412.59     2366.22    102.80 o 
   0   2  23      109.30       94.89     75.45 o 
   2   2  23     2681.34     2782.78    116.79 o 
   4   2  23     2602.46     2748.71    113.62 o 
   6   2  23      339.95      406.26     84.18 o 
   8   2  23     6999.08     6964.80    175.29 o 
  10   2  23     1165.53     1209.26    109.21 o 
  12   2  23     4218.40     4128.17    153.46 o 
  14   2  23      504.71      446.46    100.88 o 
  16   2  23      456.50      360.10    112.02 o 
  18   2  23       82.21      104.54     94.79 o 
 -29   3  23      144.54      205.14     60.43 o 
 -27   3  23       48.43       33.95     54.37 o 
 -25   3  23       21.88       27.27     34.06 o 
 -23   3  23     1203.70     1332.28     66.52 o 
 -21   3  23      304.65      235.22     38.87 o 
 -19   3  23       14.75       35.83     29.82 o 
 -17   3  23      216.01      174.35     34.39 o 
 -15   3  23       42.60       49.97     36.58 o 
 -13   3  23      518.79      597.61     71.60 o 
 -11   3  23       48.24       74.98     19.47 o 
  -9   3  23      324.89      316.06     36.38 o 
  -7   3  23      108.51       99.86     24.98 o 
  -5   3  23     4277.80     4677.43     91.90 o 
  -3   3  23       16.18       32.55     51.27 o 
  -1   3  23      716.15      806.15     82.24 o 
   1   3  23      138.51      160.36     65.65 o 
   3   3  23     1895.75     1835.00    117.83 o 
   5   3  23      920.49     1068.16     93.52 o 
   7   3  23      413.99      312.16     81.00 o 
   9   3  23       31.00       11.97     70.36 o 
  11   3  23      364.52      448.79     92.33 o 
  13   3  23      137.59      155.93     95.58 o 
  15   3  23        0.62       53.49     91.53 o 
  17   3  23       15.71       10.79     68.57 o 
 -28   4  23        5.89       18.27     53.37 o 
 -26   4  23     1013.22     1106.70     69.69 o 
 -24   4  23      618.39      505.58     52.26 o 
 -22   4  23      621.01      521.60     77.41 o 
 -20   4  23     1070.35     1037.34    104.72 o 
 -18   4  23       83.77      149.22     38.13 o 
 -16   4  23     1374.69     1365.26     53.86 o 
 -14   4  23      529.51      491.65     51.72 o 
 -12   4  23     6107.75     5865.97    123.54 o 
 -10   4  23     1492.36     1697.21     73.77 o 
  -8   4  23     1977.11     1791.68     77.49 o 
  -6   4  23      110.17      243.68     42.96 o 
  -4   4  23     1570.94     1835.77     64.90 o 
  -2   4  23     1002.98     1051.07    101.03 o 
   0   4  23     3236.87     3547.89    147.66 o 
   2   4  23     2682.98     2464.96    112.79 o 
   4   4  23     2362.89     2459.96    117.34 o 
   6   4  23     2071.60     2250.24    391.84 o 
   8   4  23      495.67      485.35    104.77 o 
  10   4  23      182.67      236.05     85.44 o 
  12   4  23      925.37      965.28    104.04 o 
  14   4  23       50.37       70.30     82.59 o 
  16   4  23      227.18      233.14    138.07 o 
 -27   5  23     1035.54     1105.50    150.36 o 
 -25   5  23      520.88      499.12    110.16 o 
 -23   5  23     1541.30     1587.60     72.10 o 
 -21   5  23     1123.63      947.40     46.84 o 
 -19   5  23      670.59      831.56     56.46 o 
 -17   5  23     8762.89     8583.28    202.80 o 
 -15   5  23      193.31      159.35     43.09 o 
 -13   5  23     6826.95     7122.97    199.76 o 
 -11   5  23     1069.43     1177.99     73.62 o 
  -9   5  23     1565.17     1458.41     79.36 o 
  -7   5  23      358.72      212.52     45.92 o 
  -5   5  23     8133.48     7756.84    134.20 o 
  -3   5  23     1133.32     1280.72     42.04 o 
  -1   5  23      783.35      846.46     77.15 o 
   1   5  23     1185.54     1390.10     79.15 o 
   3   5  23      180.38      202.89     61.64 o 
   5   5  23      962.67      910.63     94.31 o 
   7   5  23     2049.21     2375.21    191.47 o 
   9   5  23     1683.18     1777.07    119.77 o 
  11   5  23     1414.59     1838.88    111.72 o 
  13   5  23     1946.33     1856.81    229.60 o 
  15   5  23     1128.56      988.53    123.95 o 
 -26   6  23        2.49       41.89     66.23 o 
 -24   6  23        7.39       27.93     57.21 o 
 -22   6  23     2788.10     2800.85    115.80 o 
 -20   6  23        5.08      -20.20     51.32 o 
 -18   6  23      107.56      132.08     70.17 o 
 -16   6  23      431.45      331.05     66.22 o 
 -14   6  23     1317.89     1089.66    180.18 o 
 -12   6  23      373.28      357.68     73.18 o 
 -10   6  23      364.23      311.43    112.43 o 
  -8   6  23      533.78      734.78    234.58 o 
  -6   6  23       77.22       26.03     35.28 o 
  -4   6  23      174.58      167.04     28.30 o 
  -2   6  23        3.32        8.29     32.32 o 
   0   6  23        3.25       -6.72     35.36 o 
   2   6  23     1816.52     1807.29     70.31 o 
   4   6  23       50.34      104.98     41.38 o 
   6   6  23      501.43      472.61     51.61 o 
   8   6  23      180.92      167.77     52.16 o 
  10   6  23       37.78       12.73     57.08 o 
  12   6  23     1397.09     1409.36     80.86 o 
  14   6  23      102.85      139.75     64.56 o 
 -23   7  23      342.33      306.44     90.94 o 
 -21   7  23       56.50       33.48    119.05 o 
 -19   7  23     3771.10     4204.02    342.86 o 
 -15   7  23       46.71      110.23     76.33 o 
 -13   7  23      105.81       76.23     73.08 o 
 -11   7  23      147.17      173.00     87.43 o 
  -9   7  23     1220.86     1256.18    140.71 o 
  -7   7  23       79.09      138.98     74.85 o 
  -5   7  23     2435.45     2349.73    138.64 o 
  -3   7  23     1633.07     1561.97     65.35 o 
  -1   7  23      690.82      673.84     33.41 o 
   1   7  23      441.28      529.78     76.68 o 
   3   7  23      176.79      167.63     35.23 o 
   5   7  23      863.16      802.07     53.75 o 
   7   7  23        8.08       45.36     52.54 o 
   9   7  23      302.90      284.19     53.59 o 
  11   7  23     2132.30     2301.84     86.32 o 
 -20   8  23      396.07      396.42    199.98 o 
 -18   8  23        0.52      -52.62     69.20 o 
 -16   8  23     1461.69     1794.00    105.16 o 
 -12   8  23     2330.75     2595.50    293.04 o 
 -10   8  23      666.86      780.34    137.20 o 
  -8   8  23       51.35       43.34     83.62 o 
  -6   8  23     4658.35     5232.81    312.65 o 
  -4   8  23       50.14       73.17     79.03 o 
  -2   8  23     1159.77     1702.13    115.30 o 
   0   8  23     1339.90     1385.99     85.17 o 
   2   8  23      711.23      691.04     77.93 o 
   4   8  23      813.32      733.38     99.86 o 
   6   8  23      298.31      232.09     41.89 o 
   8   8  23      482.61      417.97     51.68 o 
  10   8  23     1464.88     1419.32     87.07 o 
 -17   9  23      105.76       77.52     73.89 o 
 -15   9  23        3.58        4.00     60.56 o 
 -13   9  23      229.57      321.82    215.78 o 
 -11   9  23      257.77      489.24    230.67 o 
  -9   9  23     1541.30     1837.50    137.29 o 
  -7   9  23        0.49       46.34     84.99 o 
  -5   9  23      193.79      200.72    136.10 o 
  -3   9  23      223.60      332.22    114.11 o 
  -1   9  23       12.83      -21.54     70.63 o 
   1   9  23      210.53       31.84     94.40 o 
   3   9  23        0.60      -24.50     79.36 o 
   5   9  23     1100.43     1084.48     74.38 o 
   7   9  23        5.60       -0.36     44.62 o 
 -12  10  23      176.81      150.86     97.45 o 
 -10  10  23        3.07       11.16    161.83 o 
  -8  10  23      147.35      192.42    100.98 o 
  -6  10  23       53.99      -51.88     97.15 o 
  -4  10  23       31.07       79.52    126.85 o 
  -2  10  23      362.02      436.73    119.46 o 
   0  10  23      266.16      206.57     96.86 o 
 -28   0  24     2661.90     2427.82    153.51 o 
 -26   0  24       55.21      -16.21     83.56 o 
 -24   0  24      140.88       96.83     91.37 o 
 -22   0  24      822.94      759.32     90.32 o 
 -20   0  24      165.87      163.14     37.25 o 
 -18   0  24     3666.69     3683.67     86.48 o 
 -16   0  24      128.38      172.60     36.39 o 
 -14   0  24     3721.53     3891.54     85.60 o 
 -12   0  24     5695.76     5948.11    140.63 o 
 -10   0  24      648.60      893.62     75.46 o 
  -8   0  24    19342.63    19644.27    236.70 o 
  -6   0  24     1492.56     1564.40    124.56 o 
  -4   0  24      435.42      367.17    103.68 o 
  -2   0  24     4350.25     4435.45    170.81 o 
   0   0  24     3854.44     4145.31    282.40 o 
   2   0  24     1788.98     1848.30    181.86 o 
   4   0  24       25.71       28.36    109.01 o 
   6   0  24     3242.81     3899.77    204.69 o 
   8   0  24       23.68       59.23    129.32 o 
  10   0  24       35.89       47.29    102.95 o 
  12   0  24      133.58      157.76    148.85 o 
  14   0  24      332.96      182.15    135.15 o 
  16   0  24     1012.29      925.32    176.59 o 
 -29   1  24      207.07      124.10     71.55 o 
 -27   1  24      161.86      156.39     81.84 o 
 -25   1  24        4.72       45.60     54.43 o 
 -23   1  24      752.95      690.02     72.34 o 
 -21   1  24     1182.19     1162.14     54.72 o 
 -19   1  24       19.88       -5.68     28.98 o 
 -17   1  24      684.33      705.94     29.96 o 
 -15   1  24     1516.24     1593.87    112.14 o 
 -13   1  24      879.68      933.67     47.59 o 
 -11   1  24     1220.66     1094.07     66.59 o 
  -9   1  24      289.96      228.17     30.81 o 
  -7   1  24     2351.68     2443.66     57.45 o 
  -5   1  24      774.54      704.88     87.24 o 
  -3   1  24     3167.98     3247.06    120.94 o 
  -1   1  24      528.89      556.46     89.67 o 
   1   1  24      872.72      913.97    100.77 o 
   3   1  24      607.73      714.43    105.16 o 
   5   1  24      339.43      320.22     82.71 o 
   7   1  24     1527.25     1536.63    122.72 o 
   9   1  24     1379.42     1331.40    110.99 o 
  11   1  24      120.69       55.42     83.23 o 
  13   1  24      741.01      617.25    117.74 o 
  15   1  24       42.55      117.33     99.91 o 
  17   1  24      336.03      304.76    118.89 o 
 -28   2  24        9.40        0.21     66.24 o 
 -26   2  24     1046.36     1015.61    195.21 o 
 -24   2  24      135.05       56.06     34.47 o 
 -22   2  24        5.02       19.12     36.55 o 
 -20   2  24     2648.12     2701.81     62.88 o 
 -18   2  24      406.81      344.50     41.93 o 
 -16   2  24     1576.80     1839.82     65.70 o 
 -14   2  24       40.58       49.97     19.54 o 
 -12   2  24     3635.21     3760.61    128.87 o 
 -10   2  24       71.27       15.71     27.35 o 
  -8   2  24     1062.28     1090.63     36.01 o 
  -6   2  24     1029.34      968.57     58.09 o 
  -4   2  24       24.77       86.44     71.24 o 
  -2   2  24       72.15       55.91     62.71 o
[truncated: 44,252 more chars]
